# Supplementary material for: Septoria tritici blotch resistance gene Stb15 encodes a lectin receptor-like kinase
Source: Nat Plants. 2025 Mar 14;11(3):410–20. doi: 10.1038/s41477-025-01920-2 (PMC11928318; doi:10.1038/s41477-025-01920-2)
Supplement: Supplementary file 3 — Spreadsheets with data for Supplementary Tables 4, 11, 12 and 15–17. [file 41477_2025_1920_MOESM3_ESM.xlsx]

## Sheet: SuppTable4
Supplementary Table 4: Mean logit pAUDPC and percentage of the maximum dAUDPC scores of the Watkins and wheat lines tested against IPO323, IPO88004 and IPO90012.
IPO323 is avirulent to Stb6, IPO88004 to Stb15 and IPO90012 to Stb11. Each isolate is virulent to the other two Stb genes mentioned.
Mean response of lines to all isolates is provided. Some wheat controls were only included in two assays so do not have a line mean estimate across all isolates, but a mean calculated from mean responses to the tested isolates is given in italics (this was not estimated via linear mixed modelling).
Haplotypes of Stb6 and Stb15 inferred from WatSeq SNPs are also provided. For Stb6, haplotypes 1 and 2 are known resistant haplotypes whilst for Stb15 A/R is known to be resistant and CS is susceptible.
The WATDE/WatSeq column contains the names for each line that were used in the WatSeq resources employed in this study.
dAUDPC: area under the disease progress curve measured by damage to the leaf, including necrosis. pAUDPC: area under the disease progress curve measured by area bearing pycnidia.
Leaves infected with isolate IPO88004 were scored 17, 21, 24, 28 and 31 days after inoculation (dai), with IPO323, 10, 14, 17, 20, 24, 27 and 32 dai, and with IPO90012, 14, 17, 21, 24, 27 and 31 dai.
		IPO323			IPO88004			IPO90012		Line Means
Line	WATDE/ WatSeq	Logit pAUDPC IPO323	percent max dAUDPC 323	Stb6	Logit pAUDPC IPO88004	percent max dAUDPC 88004	Stb15	Logit pAUDPC IPO90012	percent max dAUDPC 90012	Line Logit pAUDPC	Line percent max dAUDPC
ArinaLrFor	ArinaLrFor	-8.29356	49.1111	1	-7.84985	21.641	A/R	-8.43283	29.9023	-8.19208	33.5514
Baj	-	-3.82231	64.674	-	-7.29599	36.893	-	-5.8916	88.2628	-5.66996	63.2764
Cadenza	cadenza	-8.04789	46.2262	2	-4.23108	83.1369	CS	-3.38438	88.5646	-5.22112	72.6424
CDC Landmark	landmark	-8.16437	62.5397	1	-4.2083	87.5821	CS	-7.78161	58.4035	-6.7181	69.5084
CDC Stanley	stanley	-	-	1	-6.76212	69.0152	CS	-7.30451	68.5373	-7.03331	68.7762
Chinese Spring	Chinese_Spring	-7.55567	33.4432	1	-1.40267	81.3379	CS	-1.09022	58.0607	-3.34952	57.6138
Claire	claire	-	-	2	-7.53025	30.2686	A/R	-2.7793	62.5493	-5.15478	46.409
Courtout	-	-	-	-	-	-	-	-2.7385	87.6178	-	-
Fielder	fielder	-	-	1	-4.5816	78.8913	CS	-	-	-	-
Flame	Flame	-8.14837	30.987	1	-	-	CS	-	-	-	-
Jagger	Jagger	-	-	1	-7.4901	86.354	CS	-7.27886	92.689	-7.38448	89.5215
Julius	Julius	-	-	1	-7.0847	47.8968	A/R	-7.70949	69.7651	-7.39709	58.8309
Kronos	-	-	-	-	-5.79464	81.9582	-	-5.78214	78.8196	-5.78839	80.3889
Lancer	lancer	-8.07493	55.3031	3	-6.97398	37.691	CS	-4.2999	85.9604	-6.4496	59.6513
Longbow	Longbow	-2.15239	60.3433	4	-6.264	73.8269	A/R	-3.15115	82.0227	-3.85584	72.0642
Mace	mace	-	-	1	-6.0973	88.7979	CS	-0.183	84.9339	-3.14015	86.8659
Norin 61	Norin	-	-	1	-3.93664	92.5288	CS	-3.29402	89.5794	-3.61533	91.0541
Olaf	-	-	-	-	-	-	-	-8.6348	62.3504	-	-
Paragon	paragon	-2.40206	73.4635	4	-6.91453	80.1211	CS	-2.75795	91.3288	-4.02485	81.6377
Robigus	robigus	-8.29808	41.34	1	-7.34996	58.6965	A/R	-8.12963	64.9631	-7.92589	54.9998
SY Mattis	SYMattis	-	-	1	-6.6973	70.3431	CS	-8.17513	70.9742	-7.43622	70.6586
W004	WATDE0001	-6.88319	44.3835	1	-6.15815	68.1172	CS	-7.6509	39.4599	-6.89741	50.6534
W007	WATDE0002	-4.14431	63.0143	5	-2.91705	77.9855	CS	-3.01029	76.0486	-3.35722	72.3494
W008	WATDE0126	-5.26405	46.8318	2	-5.07453	76.3703	CS	-2.98738	83.1703	-4.44199	68.7907
W012	WATDE0133	-6.72563	56.2203	1	-2.62431	70.4446	CS	-4.41694	63.8115	-4.58896	63.492
W015	WATDE0138	-8.10381	37.135	2	-4.12714	79.6719	CS	-7.72725	32.2914	-6.65273	49.6993
W023	WATDE0003	-8.17239	20.6977	2	-5.96325	59.8823	CS	-7.92851	51.7899	-7.35472	44.1231
W024	WATDE0149	-8.38166	27.7717	1	-2.91998	63.7383	CS	-7.92851	42.5867	-6.41005	44.6988
W030	WATDE0156	-8.29558	59.4665	1	-1.4477	78.5818	CS	-1.04268	78.7808	-3.59532	72.2762
W032	WATDE0004	-6.33377	54.6121	1	-3.04137	74.9202	CS	-5.12301	71.3148	-4.83272	66.9489
W034	WATDE0005	-6.64798	34.4722	1	-1.00008	74.6775	CS	-0.302768	83.3537	-2.65028	64.1677
W042	WATDE0007	-4.63747	47.2918	3	-7.24162	48.884	CS	-3.51207	78.5061	-5.13039	58.2272
W044	WATDE0008	-8.098	45.8775	2	-6.81052	75.6546	CS	-7.74873	65.5739	-7.55242	62.3686
W045	WATDE0009	-7.96748	41.9641	2	-6.74127	78.7889	CS	-7.01981	61.0315	-7.24285	60.5947
W046	WATDE0171	-1.98939	53.5662	1	-5.70307	70.4536	CS	-6.4945	66.3108	-4.72899	63.4434
W053	WATDE0180	-3.62894	52.3986	2	-5.05458	72.9834	CS	-4.85309	63.5356	-4.5122	62.9724
W063	WATDE0192	-8.28233	47.8453	2	-7.82431	30.508	A/R	-6.95324	90.2784	-7.68662	56.2105
W066	WATDE0196	-4.62965	77.28	5	-6.17474	79.398	CS	-3.80647	84.1736	-4.87028	80.2838
W067	WATDE0198	-7.23435	43.4162	1	-7.295	59.0946	CS	-5.30917	91.1695	-6.61284	64.56
W079	WATDE0010	-7.60605	22.2917	1	-7.80729	77.6243	CS	-6.78228	55.0574	-7.39854	51.6577
W081	WATDE0011	-8.10243	47.9339	1	-7.6012	53.3145	A/R	-5.59299	89.9465	-7.09887	63.7315
W082	WATDE0215	-7.95297	36.8083	1	-2.05684	87.798	CS	-5.51171	51.7741	-5.17384	58.7933
W083	WATDE0216	-7.97984	48.4752	1	-7.01677	67.875	CS	-7.78386	42.6287	-7.59349	52.9928
W088	WATDE0222	-7.89947	60.4464	1	-7.18563	54.1181	CS	-5.10821	54.1269	-6.7311	56.2303
W094	WATDE0228	-8.10608	54.6142	1	-5.32142	74.8543	CS	-2.75372	93.1838	-5.39374	74.2173
W103	WATDE0013	-7.40333	29.6183	2	-5.72037	66.7996	CS	-3.6021	93.4831	-5.57527	63.3002
W104	WATDE0238	-2.41043	53.5052	3	-6.48627	68.8901	CS	-4.81162	79.1095	-4.56944	67.1681
W106	WATDE0241	-7.53994	80.7393	1	-6.86005	51.0974	CS	-2.23608	91.3346	-5.54536	74.3903
W114	WATDE0249	-8.17996	19.1412	1	-7.00915	40.9301	A/R	-6.65342	30.2557	-7.28084	30.1089
W115	WATDE0250	-7.26848	52.2356	2	-4.66895	70.4385	CS	-6.02617	50.9702	-5.98787	57.8813
W117	WATDE0253	-7.56086	63.9881	1	-5.92793	72.645	CS	-2.93377	85.8296	-5.47419	74.1541
W124	WATDE0262	-7.13638	49.0441	1	-1.46147	86.7606	CS	-8.24479	14.6018	-5.61421	50.1354
W125	WATDE0263	-6.05522	51.4788	1	-7.38839	42.4667	A/R	-3.67643	96.0077	-5.70668	63.3176
W126	WATDE0015	-8.17828	21.7156	1	-1.13822	83.4659	CS	-0.462576	71.2115	-3.25969	58.7975
W127	WATDE0016	-6.36674	38.0158	1	-7.04265	50.8911	A/R	-1.85976	66.4653	-5.08972	51.7906
W129	WATDE0266	-8.3465	45.4649	1	-8.13764	40.7903	CS	-4.10148	84.1378	-6.86188	56.7975
W130	WATDE0268	-7.83018	38.1091	2	-7.49657	29.6571	CS	-3.41057	82.0144	-6.24578	49.9268
W136	WATDE0276	-7.49293	65.9423	1	-2.18083	77.0373	CS	-1.91798	71.2257	-3.86392	71.4017
W138	WATDE0278	-7.00315	54.6582	1	-6.17777	85.4859	CS	-2.31397	91.1332	-5.16496	77.0923
W139	WATDE0017	-5.9333	15.5869	1	-4.7418	70.6947	CS	-5.93685	48.4791	-5.53732	44.9201
W141	WATDE0018	-8.4163	21.5788	2	-2.55772	75.6957	CS	-2.93978	90.8018	-4.63793	62.692
W145	WATDE0019	-5.16566	53.8058	5	-7.80571	23.2918	A/R	-2.92308	81.6142	-5.29815	52.9038
W149	WATDE0020	-3.57573	66.7106	3	-7.65419	38.9693	A/R	-3.68494	74.2778	-4.97162	59.9858
W151	WATDE0290	-5.22501	50.5257	3	-7.03866	46.6086	A/R	-7.32216	44.1438	-6.52861	47.0926
W153	WATDE0292	-6.32636	59.5893	1	-7.40605	47.9118	CS	-5.85948	64.8753	-6.53063	57.4587
W155	WATDE0294	-6.11291	84.0532	6	-5.59317	72.0033	CS	-2.14832	80.6634	-4.61814	78.9065
W160	WATDE0021	-8.4818	28.9893	6	-6.57972	62.9383	CS	-3.68373	45.4439	-6.24842	45.7904
W164	WATDE0305	-8.12835	46.3687	2	-7.40476	58.3678	CS	-5.28302	67.5603	-6.93871	57.4321
W166	WATDE0308	-8.06772	53.4624	1	-7.8775	59.4779	CS	-5.50567	80.9762	-7.15029	64.6387
W167	WATDE0310	-2.10495	45.4511	4	-5.52818	78.9227	CS	-1.89019	86.607	-3.17444	70.3268
W181	WATDE0022	-7.78411	49.9739	1	-7.84594	80.7602	A/R	-6.30462	87.5702	-7.31156	72.7679
W186	WATDE0335	-7.60259	63.5981	1	-4.51737	82.4254	CS	-1.86861	87.9465	-4.66286	77.9899
W187	WATDE0336	-8.06726	36.9489	2	-7.9009	38.1418	CS	-7.71173	44.4617	-7.89329	39.8507
W189	WATDE0339	-8.1108	43.6522	1	-7.34089	67.4886	CS	-4.87041	73.5642	-6.77404	61.5682
W199	WATDE0023	-4.97599	30.2711	1	-0.125085	82.7539	CS	0.386997	81.1668	-1.57136	64.7305
W206	WATDE0359	-8.24646	91.8711	1	-7.89045	54.5931	A/R	-7.42966	97.5912	-7.85552	81.3517
W209	WATDE0024	-8.14484	43.4383	1	-7.30685	37.8215	A/R	-6.67498	64.3745	-7.37556	48.5447
W213	WATDE0369	-7.21248	83.9826	5	-6.14874	78.8724	CS	-6.84059	98.8373	-6.73394	87.2307
W216	WATDE0025	-3.96053	71.314	7	-7.11995	37.9231	A/R	-4.58883	95.0665	-5.2231	68.1011
W218	WATDE0026	-3.82723	52.5651	7	-5.56842	59.5048	CS	-4.0499	95.5265	-4.48185	69.1987
W219	WATDE0027	-7.60768	41.9067	2	-7.14969	62.7272	CS	-2.73115	78.876	-5.82951	61.1698
W222	WATDE0375	-6.2617	43.9567	2	-5.00555	64.149	CS	-2.52196	79.1534	-4.59641	62.4196
W223	WATDE0028	-2.61344	59.6709	5	-1.54388	71.0797	CS	-1.56535	61.936	-1.90755	64.2287
W224	WATDE0029	-4.04981	52.9776	5	-3.84636	67.8304	CS	-2.97687	80.4627	-3.62435	67.0901
W228	WATDE0381	-8.01196	39.5968	2	-4.10119	55.9393	CS	-4.5819	61.5164	-5.56502	52.3507
W229	WATDE0382	-8.23866	26.8818	1	-6.63381	73.1401	CS	-5.68757	80.6734	-6.85335	60.2316
W231	WATDE0030	-5.45495	89.2727	3	-7.88537	59.0822	A/R	-7.48074	69.6165	-6.94035	72.657
W232	WATDE0385	-8.25918	46.628	1	-3.79714	71.3039	CS	-5.32677	56.2586	-5.79436	58.0634
W233	WATDE0386	-7.7215	38.8869	1	-3.74704	80.2809	CS	-2.95647	79.3185	-4.80834	66.1619
W237	WATDE0392	-8.18127	68.4094	1	-7.19292	79.9057	CS	-7.76633	84.2318	-7.71351	77.5155
W238	WATDE0031	-7.04299	40.7698	3	-7.80389	44.0892	W1	-3.70292	56.3968	-6.18327	47.0852
W239	WATDE0032	-8.13392	53.5108	1	-4.76577	72.3854	CS	-3.84038	88.3182	-5.58002	71.4047
W240	WATDE0394	-6.8145	59.9661	1	-6.64961	51.1115	A/R	-3.0415	89.9428	-5.50187	67.0066
W241	WATDE0396	-7.39356	36.3225	1	-1.01878	80.537	CS	-1.40819	79.8654	-3.27351	65.5748
W242	WATDE0397	-7.13699	47.44	1	-1.44752	79.1077	CS	-1.37207	64.6239	-3.31886	63.7237
W246	WATDE0033	-7.38834	35.2351	1	-6.78048	76.93	CS	-6.36723	60.2373	-6.84535	57.4673
W248	WATDE0405	-8.32105	30.3626	1	-5.21528	44.4786	CS	-6.59751	36.9235	-6.71128	37.2548
W254	WATDE0034	-8.13613	37.3697	1	-8.07364	57.6505	CS	-7.84686	71.2802	-8.01888	55.4333
W260	WATDE0420	-7.11692	13.8924	2	-5.52839	69.1017	CS	-2.07766	76.4632	-4.90766	53.1523
W262	WATDE0422	-7.57897	40.7622	1	-3.09505	84.1931	CS	-6.55868	54.2759	-5.74423	59.7436
W264	WATDE0035	-7.37689	22.8331	1	-2.33157	85.1181	CS	-1.93361	72.6484	-3.88069	60.1997
W268	WATDE0427	-8.22615	29.3531	2	-6.9836	57.417	CS	-6.52167	48.7254	-7.24381	45.165
W271	WATDE0430	-7.4112	39.9677	6	-5.70093	60.1336	W2	-7.8626	61.3045	-6.99158	53.8018
W273	WATDE0036	-8.32158	69.1363	1	-7.73053	54.3863	CS	-3.20115	80.905	-6.41776	68.1425
W277	WATDE0435	-7.20696	40.0361	1	-4.65384	68.7006	W2	-5.20175	70.3128	-5.68752	59.683
W286	WATDE0445	-8.35317	48.2092	1	-6.02153	66.3333	CS	-5.51557	90.5913	-6.63009	68.3778
W290	WATDE0450	-6.31538	43.3409	1	-6.36352	44.529	A/R	-5.29611	64.5591	-5.99167	50.8096
W291	WATDE0037	-7.88942	42.4795	1	-4.60743	73.5902	CS	-2.0605	85.0637	-4.85245	67.0443
W292	WATDE0038	-8.11052	78.8579	1	-4.34206	55.6692	CS	-0.29707	75.813	-4.24988	70.1132
W293	WATDE0451	-7.67144	30.2881	1	-2.42013	83.1375	CS	-7.87644	55.3746	-5.98934	56.2667
W297	WATDE0455	-8.25379	45.1692	1	-7.47226	76.1504	CS	-5.67494	97.649	-7.13366	72.9894
W298	WATDE0456	-8.23295	21.4329	1	-1.97075	81.0264	CS	-0.744128	80.1705	-3.64928	60.8765
W299	WATDE0039	-7.61233	59.9371	1	-3.17997	67.8587	-	-3.54647	73.7405	-4.77959	67.1786
W300	WATDE0040	-7.89504	51.9247	2	-6.21388	76.535	CS	-4.67925	54.232	-6.26272	60.8971
W301	WATDE0457	-7.14805	61.2166	1	-4.31181	78.7409	CS	-2.57753	82.5458	-4.67913	74.1676
W302	WATDE0459	-7.47569	31.9686	1	-3.77274	71.6073	CS	-2.63783	64.0056	-4.62875	55.8604
W304	WATDE0461	-6.99745	60.9191	1	-2.93096	91.5165	CS	-1.43212	85.8639	-3.78685	79.433
W305	WATDE0041	-8.03142	52.7095	1	-3.43179	71.5448	CS	-2.21709	67.3651	-4.5601	63.873
W308	WATDE0042	-8.40348	36.0621	3	-6.71718	71.7905	CS	-7.43895	73.42	-7.51987	60.4241
W315	WATDE0476	-8.09001	21.47	1	-7.83331	68.4464	CS	-7.94028	41.09	-7.95453	43.6687
W316	WATDE0477	-7.15179	29.1987	1	-6.35509	84.1715	CS	-0.972135	59.2379	-4.82634	57.5359
W317	WATDE0479	-7.82794	45.2669	2	-7.63522	43.6862	A/R	-5.59847	70.3536	-7.02054	53.1021
W321	WATDE0486	-7.49439	54.8082	2	-3.13485	66.2005	CS	-2.53459	92.569	-4.38794	71.1924
W339	WATDE0509	-6.68654	68.574	2	-7.56682	70.0527	W2	-3.95104	65.8808	-6.06813	68.169
W346	WATDE0518	-7.41447	42.3465	1	-8.0618	65.5628	CS	-7.12557	66.2237	-7.53395	58.0442
W347	WATDE0519	-8.05187	71.5727	1	-4.78953	79.7465	CS	-4.18395	68.918	-5.67512	73.4123
W349	WATDE0046	-4.32857	71.9718	5	-7.54258	58.7086	A/R	-6.67135	71.4305	-6.18083	67.3702
W351	WATDE0521	-7.27525	55.7211	1	-2.71203	87.7876	CS	-1.56264	82.1345	-3.84998	75.2142
W352	WATDE0047	-8.1935	75.5891	1	-6.84764	36.4554	CS	-4.29943	64.786	-6.44686	58.9434
W355	WATDE0048	-8.11108	36.7837	2	-6.15136	62.7907	CS	-4.51796	85.6197	-6.26013	61.7312
W356	WATDE0526	-3.77595	40.8439	1	-2.49352	71.5585	CS	-0.521427	73.9854	-2.26363	62.1291
W360	WATDE0049	-8.42397	45.0019	1	-6.13644	76.5737	CS	-6.35045	55.5769	-6.97029	59.0507
W361	WATDE0532	-8.40795	49.4894	1	-7.20812	56.9567	CS	-7.28257	26.8167	-7.63288	44.4208
W363	WATDE0534	-4.49661	48.0518	5	-7.10376	50.1353	A/R	-6.45732	93.8284	-6.01923	64.0051
W370	WATDE0542	-4.0361	55.3521	7	-7.44975	55.4429	CS	-4.07756	78.1346	-5.18781	62.9764
W376	WATDE0550	-7.93717	44.1794	1	-5.23066	85.1406	CS	-3.09749	86.4308	-5.42177	71.9168
W379	WATDE0555	-3.56541	40.7732	7	-7.30921	26.1671	A/R	-4.20034	57.9917	-5.02499	41.6439
W381	WATDE0557	-2.69089	44.1544	7	-2.49689	71.8198	CS	-1.24766	55.2686	-2.14515	57.0808
W382	WATDE0558	-5.07136	78.4355	2	-6.85578	75.1631	CS	-3.12724	65.3237	-5.01813	72.974
W387	WATDE0050	-8.31484	40.1122	1	-6.07841	74.9794	CS	-5.12805	96.3981	-6.5071	70.4964
W394	WATDE0571	-7.62081	26.5319	1	-6.46836	58.2984	CS	-4.9869	76.7917	-6.35869	53.8739
W396	WATDE0051	-3.70787	49.1936	8	-7.07734	64.4313	W1	-7.33017	56.9218	-6.03846	56.8488
W397	WATDE0052	-8.24154	40.548	1	-7.81175	24.1425	CS	-6.28392	33.9133	-7.44574	32.8678
W398	WATDE0053	-2.08761	54.6116	7	-6.00869	67.6691	CS	-1.50321	77.2462	-3.19983	66.5089
W399	WATDE0574	-7.43343	29.0009	1	-2.85231	55.4472	CS	-1.83244	61.3478	-4.03939	48.5985
W400	WATDE0576	-2.99452	56.9864	1	-2.42278	65.7438	CS	-1.46652	76.9875	-2.29461	66.5724
W401	WATDE0577	-2.41639	52.279	7	-2.54845	76.249	CS	-1.80321	82.8685	-2.25602	70.4654
W403	WATDE0579	-6.69109	37.8245	1	-6.54528	56.0938	CS	-7.48064	38.3416	-6.90567	44.0865
W404	WATDE0581	-8.14185	44.6198	1	-2.15405	81.5324	CS	-1.58031	78.9697	-3.95874	68.3738
W405	WATDE0582	-8.38016	24.7652	2	-5.54725	87.8952	CS	-1.48957	64.1834	-5.13899	58.9478
W406	WATDE0054	-8.41218	31.0038	1	-1.74731	59.7247	CS	-0.650673	68.7625	-3.60339	53.1635
W407	WATDE0585	-7.53776	55.9807	1	-3.48796	65.9546	CS	-4.63558	65.6986	-5.22043	62.5445
W409	WATDE0588	-8.22696	38.035	1	-6.31697	42.3311	CS	-4.9334	50.9399	-6.49244	43.7686
W412	WATDE0592	-8.13558	49.5407	1	-7.44056	35.4392	CS	-5.80475	64.0782	-7.12696	49.6859
W413	WATDE0594	-8.08586	23.4054	1	-4.55897	67.1669	CS	-3.65132	56.0311	-5.43205	48.8677
W414	WATDE0596	-7.14503	40.1212	1	-7.75635	21.091	CS	-4.70971	29.3621	-6.53703	30.1913
W419	WATDE0601	-7.59695	24.4562	1	-5.94005	54.2672	CS	-1.93034	59.317	-5.15578	46.0134
W420	WATDE0055	-8.28574	26.0829	1	-7.08628	68.7603	CS	-5.67111	86.7206	-7.01438	60.5211
W423	WATDE0604	-3.73994	52.0252	7	-6.86745	40.6942	A/R	-5.28623	59.6437	-5.29787	50.7876
W424	WATDE0606	-1.32699	52.0015	1	-5.24813	73.9583	CS	-5.44201	64.7888	-4.00571	63.5828
W426	WATDE0609	-7.90057	30.1651	1	-6.71708	29.9899	A/R	-1.40615	81.8984	-5.34127	47.351
W428	WATDE0611	-8.14139	55.6414	1	-4.20939	82.8123	W2	-2.60789	79.7435	-4.98622	72.7322
W429	WATDE0612	-7.27107	64.0522	1	-0.483436	84.0185	CS	-1.68127	82.9459	-3.14526	77.0054
W430	WATDE0613	-8.06478	53.195	1	-1.99976	56.6208	CS	-0.541521	54.9711	-3.53535	54.9288
W433	WATDE0056	-6.73234	34.938	1	-4.0127	58.7855	CS	-1.6766	65.8986	-4.14055	53.2073
W435	WATDE0617	-6.95344	50.0215	1	-2.86364	74.7242	CS	-1.75623	74.3285	-3.85777	66.3579
W440	WATDE0057	-8.14061	18.5337	1	-7.95874	51.2281	A/R	-5.5413	51.3821	-7.21355	40.3812
W444	WATDE0058	-7.16637	42.3064	1	-6.09144	57.3914	CS	-3.59522	75.3613	-5.61768	58.3529
W446	WATDE0631	-8.16967	31.604	1	-5.76045	75.6852	CS	-2.37546	75.2734	-5.43519	60.8541
W448	WATDE0634	-8.30759	50.355	1	-6.82658	74.4025	CS	-5.87278	55.2352	-7.00232	59.9974
W449	WATDE0635	-6.81437	25.1255	1	-2.02626	71.0075	CS	-2.082	68.2105	-3.64087	54.7811
W453	WATDE0639	-3.40694	71.1917	10	-4.82143	69.2439	CS	-7.13086	70.8386	-5.11974	70.4246
W456	WATDE0643	-6.60145	80.4937	5	-7.40404	68.2149	CS	-5.82175	47.773	-6.60908	65.4937
W458	WATDE0646	-6.68426	20.7964	3	-4.80186	68.3486	CS	-4.73828	92.6007	-5.40813	60.5818
W460	WATDE0060	-0.982811	69.9356	7	-7.06388	56.0765	A/R	-4.85724	52.167	-4.30131	59.3929
W463	WATDE0651	-8.30122	69.7223	1	-3.27839	72.0228	CS	-2.32974	93.2549	-4.63645	78.3332
W465	WATDE0653	-7.55983	45.0675	3	-2.67649	83.1758	CS	-2.71721	95.1138	-4.31785	74.4522
W468	WATDE0061	-8.09093	40.3926	3	-4.87197	65.9933	CS	-1.10336	86.4329	-4.68875	64.2729
W470	WATDE0659	-8.18209	47.3484	2	-4.29497	76.5628	CS	-2.08956	88.4345	-4.85554	70.7817
W471	WATDE0062	-7.67393	44.6725	3	-2.39392	70.5113	CS	-2.31568	65.0643	-4.12785	60.0826
W473	WATDE0661	-6.95127	45.5071	2	-3.32914	66.1345	CS	-1.06263	76.9353	-3.78102	62.8588
W474	WATDE0063	-5.46877	29.5956	1	-2.36101	81.3833	CS	-1.87473	71.0056	-3.23484	60.6614
W475	WATDE0064	-5.6177	33.3669	3	-5.0937	60.8639	CS	-6.43153	47.3356	-5.71431	47.1887
W478	WATDE0664	-5.73235	21.6509	1	-2.1864	77.6707	CS	-1.25599	72.4913	-3.05824	57.2708
W483	WATDE0066	-7.78385	47.1123	1	-7.04308	46.438	A/R	-4.0569	82.5463	-6.29461	58.6987
W484	WATDE0668	-8.18594	34.0915	1	-6.04954	61.3703	CS	-2.98245	74.6814	-5.73931	56.7143
W485	WATDE0669	-7.88027	19.5819	1	-6.36675	74.1628	CS	-6.59258	67.9106	-6.94653	53.885
W486	WATDE0670	-8.13135	56.0816	1	-4.91682	78.3424	W1	-3.57947	66.4443	-5.54255	66.956
W487	WATDE0671	-5.27866	86.0785	7	-5.819	91.1226	W1	-4.66801	91.8121	-5.25522	89.6709
W492	WATDE0678	-3.07465	52.4607	7	-7.71954	55.234	CS	-2.84222	69.5243	-4.54547	59.0728
W493	WATDE0679	-7.29269	38.2956	1	-5.38276	74.4008	CS	-6.00035	54.1872	-6.22527	55.6277
W496	WATDE0067	-6.94531	49.0432	2	-4.31953	66.4137	CS	-4.61036	93.8152	-5.29173	69.7572
W505	WATDE0694	-3.68429	56.6208	1	-4.20747	70.6181	CS	-3.53383	94.8054	-3.80853	74.0146
W507	WATDE0068	-6.21868	70.8515	5	-6.93925	74.5217	CS	-5.08013	100.274	-6.07935	81.8824
W509	WATDE0699	-8.08939	28.757	2	-6.80596	66.7695	CS	-4.52803	59.896	-6.47446	51.8074
W512	WATDE0702	-7.91852	35.9066	1	-3.60149	56.6993	CS	-4.47805	88.2618	-5.33269	60.2892
W513	WATDE0703	-6.09115	52.0199	1	-3.64299	61.3781	CS	-4.85128	52.308	-4.86181	55.2352
W515	WATDE0705	-8.14686	38.8452	2	-3.93492	76.1145	CS	-3.89825	75.8458	-5.32668	63.6017
W517	-	-6.03386	28.2126	-	-6.88428	47.6028	-	-6.17884	51.7645	-6.36566	42.5265
W520	WATDE0712	-8.24175	70.9781	1	-7.80635	50.9702	CS	-6.23344	88.0943	-7.42718	70.0141
W522	WATDE0714	-6.67927	29.811	1	-1.82336	69.9541	CS	-1.61196	63.3734	-3.37153	54.3794
W528	WATDE0725	-6.6406	47.6011	1	-3.71536	78.3678	CS	-3.70824	79.1767	-4.68807	68.3817
W530	WATDE0727	-2.44204	50.6434	8	-6.97862	58.5104	CS	-3.49907	52.5973	-4.30658	53.9169
W534	WATDE0732	-8.15717	33.7422	1	-3.2322	67.2186	CS	-0.755317	76.5622	-4.04823	59.1742
W538	WATDE0737	-5.33869	30.9986	1	-3.76452	74.0557	CS	-3.34913	69.3076	-4.15078	58.1205
W541	WATDE0740	-3.137	54.3177	5	-7.13121	56.2157	CS	-6.50942	59.4737	-5.59254	56.6689
W543	WATDE0743	-7.4857	68.0192	1	-3.11066	86.557	CS	-2.23045	83.808	-4.27561	79.4613
W546	WATDE0069	-6.42289	64.1554	1	-7.57207	69.1282	W1	-3.96274	74.7913	-5.9859	69.3582
W547	WATDE0747	-7.49757	50.3223	6	-6.43696	72.8052	CS	-5.48399	83.4747	-6.47284	68.8673
W549	WATDE0749	-4.82987	43.6027	7	-7.90766	26.0052	A/R	-7.58602	47.4787	-6.77452	39.0287
W551	WATDE0070	-7.15272	66.6975	5	-6.52223	60.8837	CS	-7.42812	55.3588	-7.03436	60.9799
W552	WATDE0751	-7.12594	53.1438	1	-6.86432	58.0971	CS	-1.55159	79.6492	-5.18062	63.6299
W557	WATDE0758	-8.06724	43.907	1	-7.16341	48.7996	A/R	-3.52345	63.7442	-6.25137	52.1501
W560	WATDE0071	-6.90454	42.5213	1	-6.67816	76.137	CS	-3.63543	79.6634	-5.73938	66.1071
W561	WATDE0761	-6.65256	35.3839	1	-6.67164	61.7669	A/R	-2.1231	87.0996	-5.1491	61.4167
W562	WATDE0072	-8.22825	23.8889	1	-6.84324	63.5203	CS	-5.71957	46.2943	-6.93035	44.5677
W563	WATDE0762	-7.21608	47.8098	1	-4.20442	70.5471	CS	-1.58959	82.9817	-4.3367	67.1128
W565	WATDE0765	-7.26213	69.0993	2	-6.34429	78.8711	CS	-6.26357	75.098	-6.62333	74.356
W566	WATDE0073	-6.6069	36.055	2	-5.80962	72.3903	CS	-4.02634	62.6722	-5.48095	57.0391
W568	WATDE0074	-6.3064	40.0247	3	-3.66368	90.3689	CS	-1.68605	75.0346	-3.88538	68.476
W571	WATDE0770	-5.47963	39.8006	1	-7.43856	53.9242	CS	-6.33227	86.9283	-6.41682	60.2176
W572	WATDE0771	-7.49246	49.6017	2	-7.64961	33.568	CS	-7.02364	38.6419	-7.38857	40.6038
W573	WATDE0773	-8.24493	51.8855	1	-4.79065	85.7262	CS	-5.63553	83.2663	-6.2237	73.6259
W574	WATDE0774	-6.89779	55.4487	1	-6.74079	67.2516	CS	-3.1861	88.3677	-5.60823	70.3558
W576	WATDE0776	-8.07704	39.9111	3	-7.13846	41.8875	CS	-6.71222	88.264	-7.30924	56.6874
W578	WATDE0779	-8.1577	60.5145	1	-7.47276	56.3467	CS	-6.83331	72.9917	-7.48792	63.2842
W579	WATDE0075	-8.31698	29.8036	1	-6.59634	67.3099	CS	-6.19506	53.3265	-7.03613	50.1465
W580	WATDE0076	-8.19433	60.8895	1	-7.78902	61.8998	CS	-7.2519	82.5131	-7.74509	68.434
W583	WATDE0782	-7.30294	37.3701	1	-2.93814	86.0933	CS	-2.12614	76.4659	-4.12241	66.643
W587	WATDE0788	-7.82904	43.5846	2	-5.30293	76.4114	CS	-7.60224	67.82	-6.9114	62.6052
W590	WATDE0791	-4.0651	57.1272	3	-6.48956	50.896	CS	-6.17513	82.5892	-5.5766	63.5373
W591	WATDE0077	-7.90167	43.7645	6	-4.53007	66.9517	CS	-3.69162	92.0581	-5.37445	67.5913
W594	WATDE0795	-8.27615	52.4205	2	-5.52856	51.4002	CS	-4.18168	66.1523	-5.99546	56.6576
W596	WATDE0798	-7.52446	38.3601	1	-7.7791	41.7952	A/R	-5.63929	47.2613	-6.98095	42.4721
W598	WATDE0801	-8.26074	61.174	1	-7.31691	65.3246	CS	-4.91687	81.0843	-6.83151	69.1942
W604	WATDE0808	-8.34206	63.5234	1	-4.38036	64.725	CS	-2.56303	71.3422	-5.09515	66.5301
W605	WATDE0078	-5.86762	64.5997	3	-7.69301	38.9638	CS	-1.90479	71.7232	-5.15514	58.4288
W607	WATDE0811	-7.84692	27.0764	2	-6.58681	56.9152	CS	-6.98914	39.4974	-7.14095	41.1629
W611	WATDE0816	-8.38996	46.0865	2	-7.80672	62.6733	A/R	-8.24691	44.3475	-8.14787	51.0357
W614	WATDE0819	-7.36172	57.6956	1	-7.79781	24.1657	A/R	-4.85673	37.1077	-6.67208	39.6562
W619	WATDE0827	-7.27684	33.0787	2	-7.80257	45.2942	A/R	-7.79397	58.1865	-7.62446	45.5197
W622	WATDE0831	-8.09249	57.8355	1	-6.84346	71.8374	A/R	-7.82315	67.2864	-7.58637	65.653
W623	WATDE0833	-7.59504	27.8101	1	-7.42621	48.109	A/R	-4.23765	49.1356	-6.41963	41.6848
W625	WATDE0835	-6.87132	41.7588	2	-4.77275	85.1877	CS	-1.703	92.8522	-4.44903	73.2661
W627	WATDE0080	-8.24107	56.8066	1	-2.74125	69.9215	CS	-1.31086	73.8748	-4.09773	66.8675
W629	WATDE0081	-8.14275	48.7084	1	-0.772704	82.9546	CS	-0.246218	79.3652	-3.05389	70.3426
W633	WATDE0843	-2.25901	69.6372	7	-5.15334	72.3523	CS	-2.93221	88.4848	-3.44819	76.8246
W637	WATDE0082	-7.48425	54.5683	1	-6.52693	67.6125	CS	-5.04923	71.6529	-6.35347	64.6111
W639	WATDE0083	-8.15077	28.7943	1	-7.7919	44.6483	CS	-6.18948	55.3895	-7.37738	42.9439
W644	WATDE0857	-7.66626	30.7705	1	-7.6221	68.5418	A/R	-5.97342	71.2087	-7.08726	56.8402
W646	WATDE0861	-8.07261	71.3963	1	-5.41946	75.6326	CS	-4.63186	84.1227	-6.04131	77.0504
W648	WATDE0863	-8.1935	31.7197	1	-7.12781	65.9515	A/R	-5.01216	82.0268	-6.77782	59.8992
W649	WATDE0864	-7.73501	54.1573	1	-6.06801	63.7787	CS	-3.88221	92.3742	-5.89508	70.1033
W650	WATDE0865	-7.30871	74.9117	1	-5.3696	68.7768	CS	-2.25303	86.1264	-4.97711	76.6048
W653	WATDE0868	-8.1392	100.695	1	-5.20768	56.7455	CS	-5.01163	83.4977	-6.1195	80.3126
W655	WATDE0871	-6.78404	64.2704	1	-6.11326	86.0929	CS	-4.54679	93.8249	-5.8147	81.396
W657	WATDE0873	-6.85384	36.6541	1	-4.55231	80.6864	CS	-6.94773	73.1833	-6.11796	63.5079
W662	WATDE0086	-8.14837	37.1196	1	-7.17073	53.9977	A/R	-7.72273	57.7782	-7.68061	49.6317
W667	WATDE0882	-7.04168	69.8656	1	-6.09174	77.4196	CS	-	-	NA	NA
W668	WATDE0883	-2.28589	59.9415	1	-4.7146	71.0321	CS	-1.16081	67.7654	-2.72043	66.2462
W670	WATDE0087	-7.20289	34.8854	1	-7.57351	29.665	A/R	-5.22403	75.6572	-6.66681	46.7357
W671	WATDE0088	-6.25575	90.7043	8	-4.6533	88.9082	W1	-3.67585	87.3666	-4.86163	88.9929
W673	WATDE0888	-1.77714	50.0148	1	-4.0626	79.165	CS	-3.65143	79.2084	-3.16372	69.4626
W676	WATDE0892	-8.05609	70.1357	1	-4.911	61.336	CS	-2.27228	69.1659	-5.07979	66.8791
W678	WATDE0895	-4.0725	49.0897	1	-4.72886	88.1256	CS	-2.76691	87.2714	-3.85609	74.8288
W680	WATDE0089	-6.96883	46.2884	1	-5.81347	67.4243	CS	-4.37666	92.4739	-5.71965	68.7288
W681	WATDE0898	-8.17604	47.9633	1	-5.09322	61.1896	CS	-5.97131	53.7045	-6.41352	54.2857
W683	WATDE0090	-7.90437	44.3909	1	-7.19902	62.6321	CS	-4.97967	69.7319	-6.69435	58.9181
W685	WATDE0091	-1.53634	60.2079	9	-3.63875	68.4992	CS	-1.78218	68.588	-2.31909	65.7649
W690	WATDE0092	-7.48409	45.8831	1	-5.13311	60.3773	CS	-2.87684	57.8017	-5.16468	54.6873
W694	WATDE0093	-8.29602	16.2862	1	-1.28518	76.5808	CS	-0.796595	80.6353	-3.45927	57.834
W695	WATDE0909	-6.94922	14.47	3	-7.36417	42.8021	A/R	-2.21607	50.149	-5.50982	35.8069
W697	WATDE0911	-8.46561	40.0657	1	-7.11701	51.4255	A/R	-2.53396	69.0239	-6.03886	53.5049
W698	WATDE0094	-8.40381	24.8396	1	-4.49609	73.6623	CS	-5.02546	52.0565	-5.97512	50.186
W700	WATDE0095	-7.34016	18.784	6	-5.00164	58.4221	CS	-5.43331	33.4911	-5.92504	36.899
W704	WATDE0096	-8.03528	33.8501	1	-2.29814	78.063	CS	-2.51026	64.9625	-4.28123	58.9584
W705	WATDE0097	-8.02821	46.5093	1	-7.00091	77.9842	CS	-5.76819	79.9619	-6.93244	68.1517
W707	WATDE0098	-8.39551	47.0222	1	-1.19954	67.306	CS	-1.25144	92.2714	-3.61549	68.8664
W711	WATDE0919	-7.49616	30.3606	1	-2.3131	67.1113	CS	-1.49737	45.5132	-3.76888	47.6616
W719	WATDE0929	-7.46353	21.6005	1	-7.26281	57.0791	CS	-2.62258	65.9632	-5.78298	48.2142
W721	WATDE0932	-7.77928	53.7686	1	-3.42551	86.9066	CS	-3.2927	56.405	-4.8325	65.6933
W722	WATDE0099	-2.37881	69.1104	3	-6.80899	65.9366	CS	-7.96328	76.3219	-5.71703	70.4562
W724	WATDE0934	-7.09587	45.6248	1	-6.77883	53.734	A/R	-6.57234	45.3299	-6.81568	48.2295
W726	WATDE0937	-7.9828	31.3729	1	-7.13927	77.2204	CS	-4.14386	59.5174	-6.42197	56.0368
W727	WATDE0938	-8.13585	55.5749	1	-1.94274	80.0977	CS	-1.29605	74.1314	-3.79155	69.9345
W728	WATDE0939	-7.28628	65.6337	1	-4.3845	79.8694	CS	-1.57756	74.2742	-4.41611	73.259
W729	WATDE0100	-0.520946	61.1401	1	-3.77583	82.3982	CS	-0.107899	80.3912	-1.46822	74.643
W731	WATDE0101	-7.96251	40.8606	1	-1.22577	80.3273	CS	0.51685	66.4389	-2.89048	62.5421
W732	WATDE0102	-2.29295	57.1079	4	-7.59547	55.7139	A/R	-2.46097	69.2102	-4.11646	60.6772
W737	WATDE0950	-8.16775	61.2267	1	-5.42015	84.2163	CS	-7.96304	25.1283	-7.18365	56.857
W742	WATDE0104	-2.99203	55.0548	7	-7.08475	78.6547	CS	-5.11081	87.7281	-5.06253	73.8124
W743	WATDE0954	-8.28448	27.6062	1	-6.88209	43.2948	W1	-7.13357	53.248	-7.43338	41.3828
W746	WATDE0105	-8.32975	58.3632	6	-7.40969	63.2166	CS	-7.86528	69.7416	-7.86824	63.7736
W747	WATDE0106	-8.16651	75.3221	1	-6.05111	83.1258	W2	-2.7014	73.6306	-5.63967	77.3594
W749	WATDE0107	-7.51006	96.982	1	-4.82002	87.1499	CS	-7.06563	76.7194	-6.46524	86.9503
W750	WATDE0108	-8.12201	50.5663	1	-7.93952	37.1785	A/R	-5.88743	73.5157	-7.31632	53.7534
W752	WATDE0963	-7.70163	87.6429	1	-5.60658	62.6038	W2	-3.38447	69.8558	-5.56422	73.3674
W759	WATDE0971	-8.16121	65.7825	1	-6.90971	54.8544	CS	-7.19187	95.4354	-7.42093	72.024
W760	WATDE0973	-5.6245	56.2728	8	-7.77993	25.1632	W2	-6.98996	44.6654	-6.79813	42.0336
W769	WATDE0984	-8.07555	34.0836	1	-3.75195	63.7228	CS	-2.42928	73.9778	-4.75226	57.2612
W770	WATDE0986	-8.39678	35.6716	1	-6.47002	42.4654	CS	-4.2399	95.9497	-6.3689	58.0288
W771	WATDE0110	-0.985457	83.0947	4	-6.88146	46.8909	A/R	-2.08835	92.968	-3.31842	74.3177
W773	WATDE0989	-3.42197	49.9989	1	-7.35122	66.3924	CS	-3.1338	60.09	-4.63566	58.827
W774	WATDE0991	-8.32514	54.865	1	-3.40059	85.125	CS	-2.95177	96.3204	-4.8925	78.77
W775	WATDE0993	-8.00564	57.405	1	-7.7456	73.5366	CS	-3.05497	76.737	-6.26874	69.226
W777	WATDE0111	-3.80446	83.8023	4	-7.83859	46.0102	A/R	-4.85486	92.2603	-5.4993	74.0241
W784	WATDE0112	-7.71094	38.1687	2	-2.21917	94.7052	CS	-3.68326	67.3875	-4.53779	66.7537
W788	WATDE0113	-7.42989	37.6986	1	-6.27775	50.3467	CS	-4.53973	78.0381	-6.08246	55.361
W789	WATDE0114	-4.27334	61.3319	5	-7.59084	82.4757	CS	-3.67446	75.4255	-5.17954	73.0776
W794	WATDE1012	-1.90836	68.2953	5	-4.78127	62.2817	CS	-1.6854	67.559	-2.79168	66.0452
W802	WATDE1025	-2.71079	54.5514	4	-7.1795	56.0155	CS	-3.01654	71.9997	-4.30228	60.8554
W803	WATDE1026	-7.99073	36.9364	1	-7.23797	58.0696	A/R	-1.42668	72.8005	-5.55179	55.9354
W804	WATDE1027	-3.34916	80.1953	7	-5.43215	80.0917	CS	-2.15719	90.6229	-3.64617	83.6365
W806	WATDE1030	-6.76798	46.4643	1	-2.38651	79.9384	CS	-0.792185	81.9149	-3.31556	69.4391
W811	WATDE0115	-7.31771	39.8753	1	-6.91811	52.4144	A/R	-0.514872	84.7976	-4.9169	59.029
W814	WATDE0116	-6.0741	38.5958	1	-1.12079	83.0578	CS	-3.49284	65.0615	-3.56258	62.2382
W816	WATDE0117	-8.2422	66.5019	1	-4.262	81.8223	CS	-2.68887	79.5287	-5.06436	75.9508
W823	WATDE1051	-7.59677	46.5489	1	-5.08683	88.0724	CS	-3.31992	78.8546	-5.33451	71.1585
W824	WATDE1052	-8.0914	30.0795	1	-7.15026	77.3944	CS	-6.15314	79.4635	-7.1316	62.3123
W827	WATDE0118	-8.13431	62.1189	1	-3.52379	95.1198	CS	-2.5164	85.1033	-4.72484	80.7805
W903	WATDE1060	-7.81491	36.337	1	-4.24268	67.8891	CS	-1.64702	83.9909	-4.5682	62.7389
Weebill	-	-	-	-	-5.52084	90.6185	-	-3.75723	88.4587	-4.63903	89.5386

## Sheet: SuppTable11
Supplementary Table 11: Pairwise comparisons for the logit pAUDPC phenotype between genotype groups averaged over levels of Test.
Tukey post-hoc adjustment was applied and the emmeans package in R used to calculate comparisons.
Comparisons which show that pycnidia scores with IPO88004 of Fielder+Stb15 at all tested copy number groups were significantly different from the most comparable control,
Stb15 +GRF -Stb15, are indicated in red. These comparisons are also indicated for IPO92006.
	IPO88004						IPO92006
contrast	difference in logit pAUDPC	SE	df	t	P		difference in logit pAUDPC	SE	df	t	P
Arina - BastardII	-0.01954	0.685	348	-0.029	1		2.82026	0.978	352	2.885	0.2
Arina - ChineseSpring	-5.69779	0.685	348	-8.318	<.0001		-3.99911	0.911	348	-4.388	0.002
Arina - Escape	-3.71243	0.686	351	-5.415	<.0001		-1.07931	0.887	346	-1.217	1
Arina - Fielder	-3.27049	0.696	349	-4.702	0.0004		-1.6379	1.022	349	-1.603	1
Arina - (GRF-5:4)	-5.5421	0.697	350	-7.949	<.0001		-3.38775	0.887	346	-3.819	0.01
Arina - (GRF-6:4)	-3.6845	0.707	351	-5.21	<.0001		-3.05081	1.173	358	-2.601	0.4
Arina - Longbow	-0.53455	0.661	350	-0.809	1		0.98728	0.887	346	1.113	1
Arina - (Null-1.1:0)	-4.55131	0.676	350	-6.731	<.0001		-1.29219	0.887	346	-1.457	1
Arina - (Null-2.1:0)	-3.40718	0.668	349	-5.103	0.0001		-1.00897	0.911	349	-1.108	1
Arina - (Stb15-1.2:2)	-1.17752	0.676	349	-1.741	0.9		-2.35962	0.938	346	-2.515	0.5
Arina - (Stb15-2.2:2)	-0.59416	0.668	349	-0.89	1		-0.72979	0.887	346	-0.823	1
Arina - (Stb15-2.3:2)	-0.34974	0.706	348	-0.495	1		-3.6805	1.302	355	-2.826	0.3
Arina - (Stb15-3.1:2)	-0.26518	0.696	352	-0.381	1		-1.07611	0.912	347	-1.181	1
Arina - (Stb15-3.2:5)	-0.59111	0.721	353	-0.82	1		-2.16665	0.911	349	-2.38	0.6
Arina - (Stb15-4:4)	-0.68148	0.668	348	-1.021	1		-1.59431	0.887	346	-1.797	0.9
BastardII - ChineseSpring	-5.67825	0.662	346	-8.573	<.0001		-6.81937	0.974	348	-6.999	<.0001
BastardII - Escape	-3.69289	0.663	349	-5.571	<.0001		-3.89957	0.954	350	-4.089	0.005
BastardII - Fielder	-3.25095	0.672	345	-4.837	0.0002		-4.45816	1.088	357	-4.097	0.005
BastardII - (GRF-5:4)	-5.52256	0.675	348	-8.186	<.0001		-6.208	0.954	350	-6.509	<.0001
BastardII - (GRF-6:4)	-3.66496	0.687	349	-5.338	<.0001		-5.87107	1.219	357	-4.816	0.0002
BastardII - Longbow	-0.515	0.637	348	-0.808	1		-1.83298	0.954	350	-1.922	0.9
BastardII - (Null-1.1:0)	-4.53177	0.654	347	-6.935	<.0001		-4.11245	0.954	350	-4.312	0.002
BastardII - (Null-2.1:0)	-3.38763	0.645	347	-5.255	<.0001		-3.82923	0.978	352	-3.917	0.01
BastardII - (Stb15-1.2:2)	-1.15798	0.654	347	-1.772	0.9		-5.17988	1.006	353	-5.15	<.0001
BastardII - (Stb15-2.2:2)	-0.57461	0.645	347	-0.891	1		-3.55005	0.954	350	-3.722	0.02
BastardII - (Stb15-2.3:2)	-0.33019	0.685	348	-0.482	1		-6.50076	1.358	361	-4.786	0.0003
BastardII - (Stb15-3.1:2)	-0.24564	0.674	349	-0.364	1		-3.89637	0.976	353	-3.991	0.008
BastardII - (Stb15-3.2:5)	-0.57157	0.698	350	-0.819	1		-4.98691	0.978	352	-5.101	0.0001
BastardII - (Stb15-4:4)	-0.66193	0.645	347	-1.027	1		-4.41457	0.954	350	-4.629	0.0006
ChineseSpring - Escape	1.98536	0.663	349	2.995	0.2		2.9198	0.887	346	3.292	0.08
ChineseSpring - Fielder	2.4273	0.673	347	3.606	0.03		2.36121	1.026	352	2.301	0.6
ChineseSpring - (GRF-5:4)	0.15569	0.675	348	0.231	1		0.61136	0.887	346	0.689	1
ChineseSpring - (GRF-6:4)	2.01329	0.687	349	2.93	0.2		0.9483	1.169	355	0.812	1
ChineseSpring - Longbow	5.16324	0.638	347	8.093	<.0001		4.98639	0.887	346	5.621	<.0001
ChineseSpring - (Null-1.1:0)	1.14648	0.654	346	1.753	0.9		2.70691	0.887	346	3.052	0.2
ChineseSpring - (Null-2.1:0)	2.29061	0.645	346	3.553	0.04		2.99014	0.911	348	3.281	0.08
ChineseSpring - (Stb15-1.2:2)	4.52027	0.654	347	6.911	<.0001		1.63948	0.941	349	1.742	0.9
ChineseSpring - (Stb15-2.2:2)	5.10363	0.645	346	7.916	<.0001		3.26932	0.887	346	3.686	0.02
ChineseSpring - (Stb15-2.3:2)	5.34805	0.684	346	7.819	<.0001		0.31861	1.308	359	0.244	1
ChineseSpring - (Stb15-3.1:2)	5.43261	0.675	348	8.051	<.0001		2.923	0.911	347	3.207	0.1
ChineseSpring - (Stb15-3.2:5)	5.10668	0.698	350	7.316	<.0001		1.83246	0.911	348	2.01	0.8
ChineseSpring - (Stb15-4:4)	5.01631	0.645	346	7.776	<.0001		2.4048	0.887	346	2.711	0.3
Escape - Fielder	0.44194	0.673	348	0.657	1		-0.55858	1.003	349	-0.557	1
Escape - (GRF-5:4)	-1.82967	0.673	348	-2.717	0.3		-2.30843	0.862	344	-2.677	0.3
Escape - (GRF-6:4)	0.02793	0.687	350	0.041	1		-1.9715	1.152	355	-1.711	0.9
Escape - Longbow	3.17788	0.637	347	4.986	0.0001		2.06659	0.862	344	2.397	0.6
Escape - (Null-1.1:0)	-0.83888	0.654	350	-1.283	1		-0.21288	0.862	344	-0.247	1
Escape - (Null-2.1:0)	0.30525	0.645	346	0.474	1		0.07035	0.887	346	0.079	1
Escape - (Stb15-1.2:2)	2.53491	0.653	348	3.881	0.01		-1.28031	0.917	347	-1.396	1
Escape - (Stb15-2.2:2)	3.11827	0.645	346	4.838	0.0002		0.34952	0.862	344	0.405	1
Escape - (Stb15-2.3:2)	3.36269	0.685	351	4.907	0.0002		-2.60119	1.288	355	-2.019	0.8
Escape - (Stb15-3.1:2)	3.44725	0.674	350	5.112	0.0001		0.0032	0.887	346	0.004	1
Escape - (Stb15-3.2:5)	3.12132	0.698	350	4.471	0.0011		-1.08734	0.887	346	-1.226	1
Escape - (Stb15-4:4)	3.03095	0.645	349	4.698	0.0004		-0.515	0.862	344	-0.597	1
Fielder - (GRF-5:4)	-2.27161	0.684	348	-3.321	0.07		-1.74985	1.003	349	-1.744	0.9
Fielder - (GRF-6:4)	-0.41401	0.697	350	-0.594	1		-1.41291	1.264	358	-1.118	1
Fielder - Longbow	2.73595	0.648	349	4.219	0.003		2.62518	1.003	349	2.617	0.4
Fielder - (Null-1.1:0)	-1.28082	0.664	348	-1.928	0.9		0.3457	1.003	349	0.345	1
Fielder - (Null-2.1:0)	-0.13668	0.656	348	-0.208	1		0.62893	1.021	349	0.616	1
Fielder - (Stb15-1.2:2)	2.09297	0.663	347	3.155	0.1		-0.72173	1.049	351	-0.688	1
Fielder - (Stb15-2.2:2)	2.67633	0.656	348	4.082	0.006		0.9081	1.003	349	0.905	1
Fielder - (Stb15-2.3:2)	2.92076	0.695	350	4.201	0.004		-2.04261	1.374	353	-1.487	1
Fielder - (Stb15-3.1:2)	3.00531	0.685	350	4.388	0.002		0.56179	1.027	351	0.547	1
Fielder - (Stb15-3.2:5)	2.67938	0.708	351	3.784	0.02		-0.52875	1.021	349	-0.518	1
Fielder - (Stb15-4:4)	2.58901	0.656	348	3.949	0.009		0.04358	1.003	349	0.043	1
(GRF-5:4) - (GRF-6:4)	1.8576	0.696	347	2.668	0.4		0.33694	1.152	355	0.292	1
(GRF-5:4) - Longbow	5.00756	0.65	347	7.709	<.0001		4.37503	0.862	344	5.074	0.0001
(GRF-5:4) - (Null-1.1:0)	0.99079	0.665	346	1.49	1		2.09555	0.862	344	2.43	0.5
(GRF-5:4) - (Null-2.1:0)	2.13493	0.658	348	3.246	0.09		2.37878	0.887	346	2.682	0.3
(GRF-5:4) - (Stb15-1.2:2)	4.36458	0.664	346	6.578	<.0001		1.02812	0.917	347	1.121	1
(GRF-5:4) - (Stb15-2.2:2)	4.94794	0.658	348	7.522	<.0001		2.65795	0.862	344	3.082	0.1
(GRF-5:4) - (Stb15-2.3:2)	5.19236	0.696	349	7.457	<.0001		-0.29276	1.288	355	-0.227	1
(GRF-5:4) - (Stb15-3.1:2)	5.27692	0.684	347	7.713	<.0001		2.31164	0.887	346	2.606	0.4
(GRF-5:4) - (Stb15-3.2:5)	4.95099	0.71	351	6.975	<.0001		1.2211	0.887	346	1.377	1
(GRF-5:4) - (Stb15-4:4)	4.86062	0.656	346	7.409	<.0001		1.79343	0.862	344	2.08	0.8
(GRF-6:4) - Longbow	3.14995	0.662	348	4.76	0.0003		4.03809	1.152	355	3.505	0.04
(GRF-6:4) - (Null-1.1:0)	-0.86681	0.677	347	-1.281	1		1.75862	1.152	355	1.527	1
(GRF-6:4) - (Null-2.1:0)	0.27732	0.67	349	0.414	1		2.04184	1.17	353	1.745	0.9
(GRF-6:4) - (Stb15-1.2:2)	2.50698	0.677	348	3.704	0.02		0.69118	1.199	360	0.576	1
(GRF-6:4) - (Stb15-2.2:2)	3.09034	0.67	349	4.613	0.0006		2.32101	1.152	355	2.015	0.8
(GRF-6:4) - (Stb15-2.3:2)	3.33476	0.71	351	4.7	0.0004		-0.6297	1.5	360	-0.42	1
(GRF-6:4) - (Stb15-3.1:2)	3.41932	0.695	346	4.921	0.0002		1.9747	1.17	353	1.688	0.9
(GRF-6:4) - (Stb15-3.2:5)	3.09339	0.723	353	4.279	0.003		0.88416	1.17	353	0.756	1
(GRF-6:4) - (Stb15-4:4)	3.00302	0.668	347	4.495	0.001		1.4565	1.152	355	1.264	1
Longbow - (Null-1.1:0)	-4.01677	0.627	347	-6.403	<.0001		-2.27948	0.862	344	-2.643	0.4
Longbow - (Null-2.1:0)	-2.87263	0.618	346	-4.647	0.0005		-1.99625	0.887	346	-2.25	0.7
Longbow - (Stb15-1.2:2)	-0.64298	0.627	347	-1.025	1		-3.34691	0.917	347	-3.65	0.03
Longbow - (Stb15-2.2:2)	-0.05961	0.618	346	-0.096	1		-1.71708	0.862	344	-1.991	0.8
Longbow - (Stb15-2.3:2)	0.18481	0.661	349	0.279	1		-4.66779	1.288	355	-3.624	0.03
Longbow - (Stb15-3.1:2)	0.26937	0.649	348	0.415	1		-2.06339	0.887	346	-2.326	0.6
Longbow - (Stb15-3.2:5)	-0.05656	0.675	349	-0.084	1		-3.15393	0.887	346	-3.555	0.04
Longbow - (Stb15-4:4)	-0.14693	0.618	346	-0.238	1		-2.5816	0.862	344	-2.994	0.2
(Null-1.1:0) - (Null-2.1:0)	1.14414	0.636	348	1.8	0.9		0.28323	0.887	346	0.319	1
(Null-1.1:0) - (Stb15-1.2:2)	3.37379	0.644	346	5.242	<.0001		-1.06743	0.917	347	-1.164	1
(Null-1.1:0) - (Stb15-2.2:2)	3.95716	0.636	348	6.225	<.0001		0.5624	0.862	344	0.652	1
(Null-1.1:0) - (Stb15-2.3:2)	4.20158	0.677	349	6.208	<.0001		-2.38831	1.288	355	-1.854	0.9
(Null-1.1:0) - (Stb15-3.1:2)	4.28613	0.664	348	6.452	<.0001		0.21608	0.887	346	0.244	1
(Null-1.1:0) - (Stb15-3.2:5)	3.96021	0.691	352	5.728	<.0001		-0.87446	0.887	346	-0.986	1
(Null-1.1:0) - (Stb15-4:4)	3.86984	0.635	345	6.098	<.0001		-0.30212	0.862	344	-0.35	1
(Null-2.1:0) - (Stb15-1.2:2)	2.22965	0.636	348	3.507	0.04		-1.35066	0.94	350	-1.437	1
(Null-2.1:0) - (Stb15-2.2:2)	2.81302	0.626	344	4.497	0.001		0.27917	0.887	346	0.315	1
(Null-2.1:0) - (Stb15-2.3:2)	3.05744	0.668	348	4.578	0.0007		-2.67154	1.302	355	-2.051	0.8
(Null-2.1:0) - (Stb15-3.1:2)	3.142	0.657	349	4.78	0.0003		-0.06714	0.912	348	-0.074	1
(Null-2.1:0) - (Stb15-3.2:5)	2.81607	0.681	349	4.133	0.005		-1.15768	0.909	344	-1.274	1
(Null-2.1:0) - (Stb15-4:4)	2.7257	0.627	347	4.35	0.002		-0.58535	0.887	346	-0.66	1
(Stb15-1.2:2) - (Stb15-2.2:2)	0.58337	0.636	348	0.918	1		1.62983	0.917	347	1.777	0.9
(Stb15-1.2:2) - (Stb15-2.3:2)	0.82779	0.677	349	1.223	1		-1.32088	1.321	354	-1	1
(Stb15-1.2:2) - (Stb15-3.1:2)	0.91234	0.664	348	1.373	1		1.28351	0.941	349	1.364	1
(Stb15-1.2:2) - (Stb15-3.2:5)	0.58642	0.691	353	0.849	1		0.19298	0.94	350	0.205	1
(Stb15-1.2:2) - (Stb15-4:4)	0.49605	0.635	345	0.782	1		0.76531	0.917	347	0.835	1
(Stb15-2.2:2) - (Stb15-2.3:2)	0.24442	0.668	348	0.366	1		-2.95071	1.288	355	-2.291	0.6
(Stb15-2.2:2) - (Stb15-3.1:2)	0.32898	0.657	349	0.5	1		-0.34632	0.887	346	-0.39	1
(Stb15-2.2:2) - (Stb15-3.2:5)	0.00305	0.681	349	0.004	1		-1.43686	0.887	346	-1.62	1
(Stb15-2.2:2) - (Stb15-4:4)	-0.08732	0.627	347	-0.139	1		-0.86452	0.862	344	-1.003	1
(Stb15-2.3:2) - (Stb15-3.1:2)	0.08456	0.697	350	0.121	1		2.60439	1.309	357	1.989	0.8
(Stb15-2.3:2) - (Stb15-3.2:5)	-0.24137	0.719	350	-0.336	1		1.51385	1.302	355	1.162	1
(Stb15-2.3:2) - (Stb15-4:4)	-0.33174	0.668	348	-0.496	1		2.08619	1.288	355	1.62	1
(Stb15-3.1:2) - (Stb15-3.2:5)	-0.32593	0.711	352	-0.458	1		-1.09054	0.912	348	-1.196	1
(Stb15-3.1:2) - (Stb15-4:4)	-0.4163	0.656	347	-0.635	1		-0.5182	0.887	346	-0.584	1
(Stb15-3.2:5) - (Stb15-4:4)	-0.09037	0.683	351	-0.132	1		0.57234	0.887	346	0.645	1

## Sheet: SuppTable12
Supplementary Table 12: Pairwise comparisons for the % max. dAUDPC phenotype between genotype groups averaged over levels of Test.
Tukey post-hoc adjustment was applied and the emmeans package in R used to calculate comparisons. Comparisons coloured in red in Supplementary Table 11 are highlighted here to allow cross-reference.
SE: standard error. df: degrees of freedom.
	IPO88004						IPO92006
contrast	difference in % max. dAUDPC	SE	df	t	P		difference in % max. dAUDPC	SE	df	t	P
Arina - BastardII	2.4827	17	17.1	0.146	1		12.8802	18.5	24.1	0.695	1
Arina - ChineseSpring	-36.3331	17	17.1	-2.138	0.7		-31.41	18.1	22.2	-1.731	0.9
Arina - Escape	-30.4916	17	17.1	-1.794	0.9		-18.637	18	21.6	-1.035	1
Arina - Fielder	-21.969	17	17.3	-1.29	1		-16.2134	18.8	25.7	-0.86	1
Arina - (GRF-5:4)	-38.5026	17.1	17.4	-2.256	0.7		-20.5052	18	21.6	-1.139	1
Arina - (GRF-6:4)	-29.633	17.1	17.6	-1.732	0.9		-32.6192	19.8	31	-1.65	0.9
Arina - Longbow	-23.0125	16.9	16.6	-1.364	1		-21.5597	18	21.6	-1.198	1
Arina - (Null-1.1:0)	-28.9427	16.9	16.9	-1.709	0.9		-9.5461	18	21.6	-0.53	1
Arina - (Null-2.1:0)	-29.4409	16.9	16.8	-1.742	0.9		-11.1559	18.1	22.2	-0.615	1
Arina - (Stb15-1.2:2)	-28.8904	16.9	16.9	-1.705	0.9		-20.5325	18.3	23	-1.123	1
Arina - (Stb15-2.2:2)	-12.8358	16.9	16.8	-0.76	1		-15.1825	18	21.6	-0.843	1
Arina - (Stb15-2.3:2)	-10.115	17.1	17.6	-0.592	1		-21.2992	20.7	37	-1.028	1
Arina - (Stb15-3.1:2)	-3.5381	17	17.3	-0.208	1		-10.9174	18.1	22.2	-0.602	1
Arina - (Stb15-3.2:5)	1.2069	17.2	17.9	0.07	1		-8.105	18.1	22.2	-0.447	1
Arina - (Stb15-4:4)	-19.0518	16.9	16.8	-1.127	1		-20.5552	18	21.6	-1.142	1
BastardII - ChineseSpring	-38.8158	16.9	16.7	-2.298	0.6		-44.2902	18.5	24	-2.393	0.6
BastardII - Escape	-32.9743	16.9	16.7	-1.952	0.8		-31.5172	18.4	23.4	-1.714	0.9
BastardII - Fielder	-24.4517	16.9	16.9	-1.445	1		-29.0936	19.3	28	-1.51	1
BastardII - (GRF-5:4)	-40.9854	17	17	-2.416	0.6		-33.3854	18.4	23.4	-1.816	0.9
BastardII - (GRF-6:4)	-32.1157	17	17.2	-1.888	0.9		-45.4994	20.1	32.9	-2.266	0.6
BastardII - Longbow	-25.4952	16.8	16.2	-1.521	1		-34.4399	18.4	23.4	-1.873	0.9
BastardII - (Null-1.1:0)	-31.4254	16.8	16.5	-1.867	0.9		-22.4263	18.4	23.4	-1.22	1
BastardII - (Null-2.1:0)	-31.9236	16.8	16.4	-1.9	0.8		-24.0361	18.5	24.1	-1.297	1
BastardII - (Stb15-1.2:2)	-31.3731	16.8	16.5	-1.863	0.9		-33.4126	18.7	25	-1.787	0.9
BastardII - (Stb15-2.2:2)	-15.3185	16.8	16.4	-0.912	1		-28.0627	18.4	23.4	-1.527	1
BastardII - (Stb15-2.3:2)	-12.5977	17	17.1	-0.741	1		-34.1793	21.1	39.8	-1.618	1
BastardII - (Stb15-3.1:2)	-6.0208	16.9	16.9	-0.356	1		-23.7976	18.5	24.1	-1.285	1
BastardII - (Stb15-3.2:5)	-1.2758	17.1	17.5	-0.075	1		-20.9852	18.5	24.1	-1.132	1
BastardII - (Stb15-4:4)	-21.5345	16.8	16.4	-1.282	1		-33.4354	18.4	23.4	-1.819	0.9
ChineseSpring - Escape	5.8415	16.9	16.8	0.346	1		12.773	18	21.6	0.71	1
ChineseSpring - Fielder	14.3641	16.9	16.9	0.848	1		15.1966	18.9	25.9	0.805	1
ChineseSpring - (GRF-5:4)	-2.1696	17	17.1	-0.128	1		10.9048	18	21.6	0.606	1
ChineseSpring - (GRF-6:4)	6.7001	17	17.2	0.393	1		-1.2092	19.7	30.8	-0.061	1
ChineseSpring - Longbow	13.3206	16.8	16.3	0.794	1		9.8503	18	21.6	0.547	1
ChineseSpring - (Null-1.1:0)	7.3904	16.9	16.6	0.439	1		21.8639	18	21.6	1.215	1
ChineseSpring - (Null-2.1:0)	6.8922	16.8	16.4	0.41	1		20.2541	18.1	22.2	1.116	1
ChineseSpring - (Stb15-1.2:2)	7.4427	16.9	16.6	0.441	1		10.8776	18.3	23	0.594	1
ChineseSpring - (Stb15-2.2:2)	23.4973	16.8	16.4	1.398	1		16.2276	18	21.6	0.902	1
ChineseSpring - (Stb15-2.3:2)	26.2181	17	17.2	1.541	1		10.1109	20.8	37.3	0.487	1
ChineseSpring - (Stb15-3.1:2)	32.795	16.9	16.9	1.936	0.8		20.4926	18.1	22.2	1.13	1
ChineseSpring - (Stb15-3.2:5)	37.54	17.1	17.5	2.196	0.7		23.305	18.1	22.2	1.284	1
ChineseSpring - (Stb15-4:4)	17.2813	16.8	16.4	1.028	1		10.8548	18	21.6	0.603	1
Escape - Fielder	8.5226	16.9	16.9	0.503	1		2.4236	18.7	25.1	0.129	1
Escape - (GRF-5:4)	-8.011	17	17	-0.472	1		-1.8682	17.9	20.9	-0.105	1
Escape - (GRF-6:4)	0.8586	17	17.2	0.05	1		-13.9822	19.6	30.1	-0.713	1
Escape - Longbow	7.4791	16.8	16.3	0.446	1		-2.9227	17.9	20.9	-0.164	1
Escape - (Null-1.1:0)	1.5489	16.9	16.6	0.092	1		9.0909	17.9	20.9	0.509	1
Escape - (Null-2.1:0)	1.0507	16.8	16.4	0.063	1		7.4811	18	21.6	0.416	1
Escape - (Stb15-1.2:2)	1.6012	16.9	16.6	0.095	1		-1.8954	18.2	22.3	-0.104	1
Escape - (Stb15-2.2:2)	17.6558	16.8	16.4	1.05	1		3.4545	17.9	20.9	0.193	1
Escape - (Stb15-2.3:2)	20.3766	17	17.2	1.197	1		-2.6622	20.6	36.3	-0.129	1
Escape - (Stb15-3.1:2)	26.9535	16.9	16.9	1.591	0.9		7.7196	18	21.6	0.429	1
Escape - (Stb15-3.2:5)	31.6986	17.1	17.5	1.855	0.9		10.532	18	21.6	0.585	1
Escape - (Stb15-4:4)	11.4398	16.8	16.4	0.68	1		-1.9182	17.9	20.9	-0.107	1
Fielder - (GRF-5:4)	-16.5336	17	17.2	-0.972	1		-4.2918	18.7	25.1	-0.229	1
Fielder - (GRF-6:4)	-7.664	17.1	17.4	-0.449	1		-16.4058	20.4	35.2	-0.802	1
Fielder - Longbow	-1.0435	16.8	16.5	-0.062	1		-5.3463	18.7	25.1	-0.285	1
Fielder - (Null-1.1:0)	-6.9737	16.9	16.7	-0.413	1		6.6673	18.7	25.1	0.356	1
Fielder - (Null-2.1:0)	-7.4718	16.9	16.6	-0.443	1		5.0575	18.8	25.7	0.268	1
Fielder - (Stb15-1.2:2)	-6.9214	16.9	16.7	-0.41	1		-4.319	19	26.6	-0.227	1
Fielder - (Stb15-2.2:2)	9.1333	16.9	16.6	0.542	1		1.031	18.7	25.1	0.055	1
Fielder - (Stb15-2.3:2)	11.854	17.1	17.4	0.695	1		-5.0857	21.3	40.9	-0.239	1
Fielder - (Stb15-3.1:2)	18.4309	17	17.1	1.085	1		5.296	18.9	25.9	0.281	1
Fielder - (Stb15-3.2:5)	23.176	17.1	17.7	1.352	1		8.1084	18.8	25.7	0.43	1
Fielder - (Stb15-4:4)	2.9172	16.9	16.6	0.173	1		-4.3418	18.7	25.1	-0.232	1
(GRF-5:4) - (GRF-6:4)	8.8697	17.1	17.5	0.519	1		-12.114	19.6	30.1	-0.618	1
(GRF-5:4) - Longbow	15.4901	16.8	16.6	0.919	1		-1.0546	17.9	20.9	-0.059	1
(GRF-5:4) - (Null-1.1:0)	9.5599	16.9	16.8	0.565	1		10.9591	17.9	20.9	0.614	1
(GRF-5:4) - (Null-2.1:0)	9.0618	16.9	16.7	0.537	1		9.3493	18	21.6	0.519	1
(GRF-5:4) - (Stb15-1.2:2)	9.6123	16.9	16.8	0.568	1		-0.0273	18.2	22.3	-0.002	1
(GRF-5:4) - (Stb15-2.2:2)	25.6669	16.9	16.7	1.52	1		5.3227	17.9	20.9	0.298	1
(GRF-5:4) - (Stb15-2.3:2)	28.3876	17.1	17.5	1.661	0.9		-0.794	20.6	36.3	-0.039	1
(GRF-5:4) - (Stb15-3.1:2)	34.9646	17	17.1	2.057	0.8		9.5878	18	21.6	0.533	1
(GRF-5:4) - (Stb15-3.2:5)	39.7096	17.2	17.8	2.313	0.6		12.4002	18	21.6	0.689	1
(GRF-5:4) - (Stb15-4:4)	19.4508	16.9	16.7	1.153	1		-0.05	17.9	20.9	-0.003	1
(GRF-6:4) - Longbow	6.6205	16.9	16.7	0.392	1		11.0594	19.6	30.1	0.564	1
(GRF-6:4) - (Null-1.1:0)	0.6903	17	17	0.041	1		23.0731	19.6	30.1	1.176	1
(GRF-6:4) - (Null-2.1:0)	0.1921	16.9	16.9	0.011	1		21.4633	19.7	30.9	1.087	1
(GRF-6:4) - (Stb15-1.2:2)	0.7426	17	17	0.044	1		12.0867	19.9	32	0.606	1
(GRF-6:4) - (Stb15-2.2:2)	16.7972	16.9	16.9	0.992	1		17.4367	19.6	30.1	0.889	1
(GRF-6:4) - (Stb15-2.3:2)	19.518	17.1	17.7	1.138	1		11.32	22.2	47.9	0.51	1
(GRF-6:4) - (Stb15-3.1:2)	26.0949	17	17.3	1.531	1		21.7018	19.7	30.9	1.099	1
(GRF-6:4) - (Stb15-3.2:5)	30.8399	17.2	18	1.79	0.9		24.5142	19.7	30.9	1.242	1
(GRF-6:4) - (Stb15-4:4)	10.5812	16.9	16.9	0.625	1		12.064	19.6	30.1	0.615	1
Longbow - (Null-1.1:0)	-5.9302	16.7	16.1	-0.355	1		12.0136	17.9	20.9	0.673	1
Longbow - (Null-2.1:0)	-6.4284	16.7	15.9	-0.385	1		10.4038	18	21.6	0.578	1
Longbow - (Stb15-1.2:2)	-5.8779	16.7	16.1	-0.351	1		1.0273	18.2	22.3	0.057	1
Longbow - (Stb15-2.2:2)	10.1768	16.7	15.9	0.61	1		6.3773	17.9	20.9	0.357	1
Longbow - (Stb15-2.3:2)	12.8975	16.9	16.7	0.763	1		0.2606	20.6	36.3	0.013	1
Longbow - (Stb15-3.1:2)	19.4744	16.8	16.4	1.158	1		10.6423	18	21.6	0.591	1
Longbow - (Stb15-3.2:5)	24.2195	17	17	1.427	1		13.4547	18	21.6	0.747	1
Longbow - (Stb15-4:4)	3.9607	16.7	15.9	0.237	1		1.0046	17.9	20.9	0.056	1
(Null-1.1:0) - (Null-2.1:0)	-0.4982	16.8	16.2	-0.03	1		-1.6098	18	21.6	-0.089	1
(Null-1.1:0) - (Stb15-1.2:2)	0.0523	16.8	16.4	0.003	1		-10.9863	18.2	22.3	-0.605	1
(Null-1.1:0) - (Stb15-2.2:2)	16.1069	16.8	16.2	0.961	1		-5.6364	17.9	20.9	-0.316	1
(Null-1.1:0) - (Stb15-2.3:2)	18.8277	17	17	1.11	1		-11.7531	20.6	36.3	-0.57	1
(Null-1.1:0) - (Stb15-3.1:2)	25.4046	16.9	16.7	1.505	1		-1.3713	18	21.6	-0.076	1
(Null-1.1:0) - (Stb15-3.2:5)	30.1497	17	17.3	1.768	0.9		1.4411	18	21.6	0.08	1
(Null-1.1:0) - (Stb15-4:4)	9.8909	16.8	16.2	0.59	1		-11.0091	17.9	20.9	-0.616	1
(Null-2.1:0) - (Stb15-1.2:2)	0.5505	16.8	16.2	0.033	1		-9.3765	18.3	23	-0.512	1
(Null-2.1:0) - (Stb15-2.2:2)	16.6051	16.7	16.1	0.993	1		-4.0266	18	21.6	-0.224	1
(Null-2.1:0) - (Stb15-2.3:2)	19.3259	16.9	16.9	1.142	1		-10.1432	20.7	37	-0.49	1
(Null-2.1:0) - (Stb15-3.1:2)	25.9028	16.9	16.6	1.537	1		0.2385	18.1	22.2	0.013	1
(Null-2.1:0) - (Stb15-3.2:5)	30.6478	17	17.1	1.803	0.9		3.0509	18.1	22.2	0.168	1
(Null-2.1:0) - (Stb15-4:4)	10.389	16.7	16.1	0.621	1		-9.3993	18	21.6	-0.522	1
(Stb15-1.2:2) - (Stb15-2.2:2)	16.0546	16.8	16.2	0.958	1		5.35	18.2	22.3	0.295	1
(Stb15-1.2:2) - (Stb15-2.3:2)	18.7754	17	17	1.106	1		-0.7667	20.8	37.9	-0.037	1
(Stb15-1.2:2) - (Stb15-3.1:2)	25.3523	16.9	16.7	1.501	1		9.615	18.3	23	0.525	1
(Stb15-1.2:2) - (Stb15-3.2:5)	30.0973	17.1	17.3	1.765	0.9		12.4274	18.3	23	0.679	1
(Stb15-1.2:2) - (Stb15-4:4)	9.8385	16.8	16.2	0.587	1		-0.0227	18.2	22.3	-0.001	1
(Stb15-2.2:2) - (Stb15-2.3:2)	2.7207	16.9	16.9	0.161	1		-6.1167	20.6	36.3	-0.297	1
(Stb15-2.2:2) - (Stb15-3.1:2)	9.2977	16.9	16.6	0.552	1		4.265	18	21.6	0.237	1
(Stb15-2.2:2) - (Stb15-3.2:5)	14.0427	17	17.1	0.826	1		7.0774	18	21.6	0.393	1
(Stb15-2.2:2) - (Stb15-4:4)	-6.2161	16.7	16.1	-0.372	1		-5.3727	17.9	20.9	-0.301	1
(Stb15-2.3:2) - (Stb15-3.1:2)	6.5769	17.1	17.4	0.386	1		10.3817	20.8	37.4	0.5	1
(Stb15-2.3:2) - (Stb15-3.2:5)	11.322	17.2	17.9	0.658	1		13.1941	20.7	37	0.637	1
(Stb15-2.3:2) - (Stb15-4:4)	-8.9368	16.9	16.9	-0.528	1		0.744	20.6	36.3	0.036	1
(Stb15-3.1:2) - (Stb15-3.2:5)	4.745	17.1	17.7	0.277	1		2.8124	18.1	22.2	0.155	1
(Stb15-3.1:2) - (Stb15-4:4)	-15.5137	16.8	16.6	-0.921	1		-9.6378	18	21.6	-0.535	1
(Stb15-3.2:5) - (Stb15-4:4)	-20.2588	17	17.2	-1.191	1		-12.4502	18	21.6	-0.692	1

## Sheet: SuppTable15
Supplementary Table 15: KASP genotyping of Stb15 in European wheat cultivars.
Cultivar	Year of registration	Country	Breeding company	Call
Accor	2007	France	G.A.E.	stb15 (susc)
Accroc	2010	France	SERASEM	Stb15 (res)
Acienda	2004	France	SECOBRA	stb15 (susc)
Acoustic	2010	France	LEMAIRE DEFFONTAINES	stb15 (susc)
Adagio	2009	France	RAGT 2n	stb15 (susc)
Adhoc	2010	France	MOMONT	ND
Aerobic	2009	France	LEMAIRE DEFFONTAINES	stb15 (susc)
Aigle	2015	France	LIMAGRAIN	stb15 (susc)
Alcazar	2004	France	SECOBRA	stb15 (susc)
Alchemy	2005	United Kingdom	NICKERSON	Stb15 (res)
Aldric	2007	France	DESPREZ	stb15 (susc)
Aligator	2012	France	UNISIGMA	stb15 (susc)
Alixan	2005	France	NICKERSON	stb15 (susc)
Alizeo	2010	France	RAGT 2n	stb15 (susc)
Allez Y	2010	France	NICKERSON	Stb15 (res)
Altamira	2009	France	NICKERSON	stb15 (susc)
Altigo	2007	France	NICKERSON	Stb15 (res)
Altria	1996	France	SERASEM	stb15 (susc)
Amador	2010	France	UNISIGMA	Stb15 (res)
Ambello	2010	France	RAGT 2n	stb15 (susc)
Ambition	2004	Denmark	ABED FONDEN	Stb15 (res)
Amifort	1992	France	UNISIGMA	Stb15 (res)
Amundsen	2007	France	NICKERSON	stb15 (susc)
Andalou	2001	France	MOMONT	stb15 (susc)
Antonius	2006	France	SAATZUCHT DONAU	ND
Apache	1998	France	NICKERSON	stb15 (susc)
Aplomb	2014	France	DESPREZ	ND
Aprilio	2010	France	NICKERSON	Stb15 (res)
Aramis	2009	France	NICKERSON	Stb15 (res)
Ardelor	2010	France	UNISIGMA	ND
Arezzo	2007	France	RAGT 2n	stb15 (susc)
Aristote	2010	France	NICKERSON	stb15 (susc)
Arkeos	2010	France	NICKERSON	stb15 (susc)
Arlequin	2007	France	NICKERSON	stb15 (susc)
Armada	1978	France	NICKERSON	Stb15 (res)
Artdeco	2012	France	NICKERSON	stb15 (susc)
Ascott	2012	France	NICKERSON	stb15 (susc)
Athlon	2010	France	SAATEN UNION	stb15 (susc)
Attitude	2009	France	NICKERSON	Stb15 (res)
Attlass	2005	France	SVALOF WEIBULL	Stb15 (res)
Aubusson	2001	France	VERNEUIL	Stb15 (res)
Auckland	2014	France	LIMAGRAIN	Stb15 (res)
Audace	1996	France	INRA/AGRIOBTENTIONS	Stb15 (res)
Autan	2000	France	NICKERSON	Stb15 (res)
Avenue	2011	Serbia	LIMAGRAIN	stb15 (susc)
Azimut	2004	France	NICKERSON	stb15 (susc)
Azzerti	2010	France	CLOVIS MATTON	ND
Bagou	2007	France	SAATEN UNION	stb15 (susc)
Baltimor	1998	France	ZENECA	stb15 (susc)
Barok	2009	France	INRA/AGRIOBTENTIONS	stb15 (susc)
Basmati	2011	Italy	MOMONT	stb15 (susc)
Bastide	2002	France	SECOBRA	Stb15 (res)
Behert	1995	France	HYBRINOVA	ND
Belepi	2012	France	BLACKMAN AGRICULTURE LTD	Stb15 (res)
Bergamo	2012	France	RAGT 2n	stb15 (susc)
Bermude	2007	France	DESPREZ	stb15 (susc)
Biancor	2010	France	UNISIGMA	stb15 (susc)
Blason	1977	France	André PICHOT	Stb15 (res)
Blini	2012	Morocco	DESPREZ	stb15 (susc)
Boisseau	2007	France	SAATEN UNION	ND
Bokaro	2002	Italy	DESPREZ	Stb15 (res)
Bologna	2001	Spain	BENOIST	ND
Bonifacio	2011	France	RAGT 2n	stb15 (susc)
Boregar	2007	France	SERASEM	ND
Buenno	2007	France	BENOIST	Stb15 (res)
Calabro	2011	France	RAGT 2n	stb15 (susc)
Calisol	2012	France	MOMONT	stb15 (susc)
Calumet	2013	France	DESPREZ	Stb15 (res)
Camp Remy	1980	France	UNISIGMA	ND
Campero	2006	France	SECOBRA	Stb15 (res)
Caphorn	2000	France	PBI CAMBRIDGE	stb15 (susc)
Catalan	2002	France	MOMONT	Stb15 (res)
Ccb Ingenio	2006	Spain	BENOIST	Stb15 (res)
Celestin	2009	France	SERASEM	Stb15 (res)
Cellule	2011	France	DESPREZ	stb15 (susc)
Centenaire	2002	Belgium	JORION	Stb15 (res)
Cezanne	1998	France	VERNEUIL	Stb15 (res)
Ch Nara	2009	Switzerland	STATION CHANGINS	stb15 (susc)
Charger	1997	United Kingdom	PBI CAMBRIDGE	stb15 (susc)
Chevalier	2006	Austria	DSV Lippstadt	Stb15 (res)
Chevron	2009	France	SAATEN UNION	stb15 (susc)
Claire	1999	United Kingdom	NICKERSON	Stb15 (res)
Collector	2014	France	DESPREZ	stb15 (susc)
Compil	2010	France	DESPREZ	stb15 (susc)
Contrefor	2010	France	UNISIGMA	stb15 (susc)
Cordiale	2003	United Kingdom	CPB TWYFORD	stb15 (susc)
Corvus	1999	Germany	LOCHOW PETKUS	Stb15 (res)
Costello	2014	France	MOMONT	stb15 (susc)
Courtot	1974	France	INRA/AGRIOBTENTIONS	stb15 (susc)
Croisade	2010	France	DESPREZ	Stb15 (res)
Crousty	1995	Sweeden	SVALOF WEIBULL	stb15 (susc)
Descartes	2013	France	SECOBRA	stb15 (susc)
Deucendeu	1997	France	INRA/AGRIOBTENTIONS	Stb15 (res)
Dialog	2007	France	LOCHOW PETKUS	Stb15 (res)
Diamento	2012	France	RAGT 2n	stb15 (susc)
Dinosor	2005	France	SES	stb15 (susc)
Einstein	2002	United Kingdom	LIMAGRAIN	stb15 (susc)
Element	2006	Austria	Landwirtschaftliche Fachschule Edelhof	Stb15 (res)
Eperon	2012	France	SAATEN UNION	Stb15 (res)
Ephoros	2004	Germany	STRUBE	Stb15 (res)
Epidoc	2005	France	SERASEM	stb15 (susc)
Esket	2007	Germany	RAGT 2n	stb15 (susc)
Esperia	2002	Italy	SOC. PROD SEMENTI BOLOGNA	stb15 (susc)
Euclide	2006	France	DESPREZ	Stb15 (res)
Eureka	1992	France	INRA/AGRIOBTENTIONS	stb15 (susc)
Exelcior	2007	France	ADVANTA	stb15 (susc)
Exotic	2005	France	MOMONT	Stb15 (res)
Expert	2007	France	BENOIST	stb15 (susc)
Fadela	2008	Morocco	DESPREZ	stb15 (susc)
Fairplay	2011	France	SECOBRA	Stb15 (res)
Farinelli	2010	France	MOMONT	Stb15 (res)
Figaro	2011	France	MOMONT	Stb15 (res)
Flamenko	2010	France	INRA/AGRIOBTENTIONS	stb15 (susc)
Flaubert	2009	France	SECOBRA	Stb15 (res)
Fluor	2010	France	UNISIGMA	stb15 (susc)
Folklor	2010	France	INRA/AGRIOBTENTIONS	Stb15 (res)
Forblanc	2009	France	MOMONT	stb15 (susc)
Foxyl	2014	France	MOMONT	stb15 (susc)
Frelon	2000	France	PBI CAMBRIDGE	stb15 (susc)
Fructidor	2013	France	LIMAGRAIN	stb15 (susc)
Galactic	2007	France	SECOBRA	stb15 (susc)
Gallant	2007	United Kingdom	BENOIST	stb15 (susc)
Gallixe	2014	France	INRA/AGRIOBTENTIONS	stb15 (susc)
Galopain	2009	France	SECOBRA	stb15 (susc)
Galpino	2010	Spain	RAGT 2n	stb15 (susc)
Galvano	2008	Denmark	MOMONT	ND
Garantus	2007	Poland	RAGT 2n	stb15 (susc)
Garcia	2005	France	SECOBRA	Stb15 (res)
Genesis	1992	France	SERASEM	Stb15 (res)
Ghayta	2012	France	INRA/AGRIOBTENTIONS	ND
Gladiator	2002	United Kingdom	PBI CAMBRIDGE	ND
Glasgow	2004	United Kingdom	SAATEN UNION	Stb15 (res)
Goncourt	2008	France	SERASEM	stb15 (susc)
Gotik	2014	France	INRA/AGRIOBTENTIONS	Stb15 (res)
Graindor	2005	France	UNISIGMA	stb15 (susc)
Granamax	2013	France	INRA/AGRIOBTENTIONS	Stb15 (res)
Grapeli	2012	France	INRA/AGRIOBTENTIONS	Stb15 (res)
Grenier	1992	France	CAUSSADE	Stb15 (res)
Haussmann	2005	France	DESPREZ	stb15 (susc)
Hekto	2009	France	RAGT 2n	stb15 (susc)
Hendrix	2011	France	INRA/AGRIOBTENTIONS	stb15 (susc)
Hereward	1991	United Kingdom	PBI CAMBRIDGE	ND
Hisseo	2010	Italy	MOMONT	stb15 (susc)
Illico	2009	France	BENOIST	stb15 (susc)
Innov	2005	France	BENOIST	Stb15 (res)
Instinct	2005	France	BENOIST	stb15 (susc)
Intérêt	2007	France	BENOIST	stb15 (susc)
Iridium	2006	France	MOMONT	stb15 (susc)
Isengrain	1997	France	DESPREZ	ND
Isidor	2002	France	UNISIGMA	stb15 (susc)
Istabraq	2003	United Kingdom	LIMAGRAIN	ND
Jaguar	2009	Italy	JOUFFRAY DRILLAUD	stb15 (susc)
Jb Diego	2006	United Kingdom	BREUN	ND
Kalahari	2010	Germany	NICKERSON	ND
Kalango	2002	Italy	DESPREZ	ND
Kalystar	2010	France	MOMONT	stb15 (susc)
Karillon	2010	France	INRA/AGRIOBTENTIONS	stb15 (susc)
Kometus	2011	Germany	SCHWEIGER UND CO OHG	ND
Koreli	2006	France	INRA/AGRIOBTENTIONS	stb15 (susc)
Kundera	2013	France	SECOBRA	Stb15 (res)
Kws Podium	2009	United Kingdom	KWS	stb15 (susc)
Laser	2010	Italy	JOUFFRAY DRILLAUD	stb15 (susc)
Laurier	2011	France	DESPREZ	Stb15 (res)
Lavoisier	2013	France	DESPREZ	stb15 (susc)
Lear	2007	United Kingdom	LIMAGRAIN	Stb15 (res)
Lennox	2012	France	STRUBE	stb15 (susc)
LG Absalon	2016	France	Limagrain	Stb15 (res)
Limes	2002	France	CEBECO	ND
Lord	2008	France	BENOIST	stb15 (susc)
Lyrik	2011	France	INRA/AGRIOBTENTIONS	stb15 (susc)
Manager	2005	France	JORION	ND
Mandragor	2012	France	LIMAGRAIN	stb15 (susc)
Marcelin	2009	France	DESPREZ	stb15 (susc)
Marksman	2006	United Kingdom	RAGT 2n	stb15 (susc)
Mercato	2005	France	MONSANTO	stb15 (susc)
Mh 09-17		France	MOMONT	stb15 (susc)
Minotor	2007	France	ADVANTA	stb15 (susc)
Miroir	2010	France	SAATEN UNION	stb15 (susc)
Moskito	2011	France	RAGT 2n	Stb15 (res)
Musik	2010	France	INRA/AGRIOBTENTIONS	stb15 (susc)
Nemo	2014	France	SECOBRA	Stb15 (res)
Nirvana	2001	United Kingdom	PBI CAMBRIDGE	stb15 (susc)
Noblesko	2011	France	SERASEM	stb15 (susc)
Nogal	2006	Spain	DESPREZ	stb15 (susc)
Nucleo	2009	France	RAGT 2n	Stb15 (res)
Oakley	2006	United Kingdom	KWS	ND
Odyssee	2011	France	SW SEED	Stb15 (res)
Oratorio	1996	France	BENOIST	stb15 (susc)
Orcas	2010	Germany	SECOBRA	Stb15 (res)
Oregrain	2011	France	DESPREZ	stb15 (susc)
Orfield	1998	France	BENOIST	stb15 (susc)
Orvantis	2000	France	NEW FARM CROPS	stb15 (susc)
Oxebo	2009	France	SAATZUCHT HANS SCHWEIGER	ND
Paindor	1996	France	UNISIGMA	stb15 (susc)
Pajero	1995	Belgium	PFLANZENZUCHT SAKA	ND
Pakito	2010	France	RAGT 2n	Stb15 (res)
Paledor	2004	France	SECOBRA	Stb15 (res)
Papageno	2006	Austria	ENGELEN	stb15 (susc)
Parador	2000	France	SECOBRA	stb15 (susc)
Pepidor	2006	France	G.A.E.	Stb15 (res)
Perfector	2003	France	BREUN	Stb15 (res)
Phare	2007	France	DESPREZ	stb15 (susc)
Phileas	2014	France	SECOBRA	stb15 (susc)
Picador	2006	France	UNISIGMA	stb15 (susc)
Pierrot	2009	Denmark	SEJET PLANT	stb15 (susc)
Pireneo	2005	Austria	SAATZUCHT DONAU	ND
Plainedor	2009	France	UNISIGMA	stb15 (susc)
Player	2009	France	BENOIST	Stb15 (res)
Popeye	2014	France	SECOBRA	Stb15 (res)
Pr22R20	2002	France	PIONEER	ND
Pr22R58	2002	Italy	PIONEER	Stb15 (res)
Premio	2007	France	RAGT 2n	ND
Prevert	2009	France	SECOBRA	stb15 (susc)
Primo	2009	Italy	JOUFFRAY DRILLAUD	Stb15 (res)
Quality	2002	Italy	SAMOGGIA LUIGI	stb15 (susc)
Quatuor	2002	France	UNISIGMA	Stb15 (res)
Quebon	2004	France	SAATEN UNION	stb15 (susc)
Racine	2010	France	SECOBRA	stb15 (susc)
Razzano	2009	France	RAGT 2n	ND
Recital	1986	France	BENOIST	ND
Renan	1989	France	INRA/AGRIOBTENTIONS	stb15 (susc)
Renan	1989	France	INRA/AGRIOBTENTIONS	stb15 (susc)
RGT Mondio	2014	France	RAGT 2n	ND
RGT Tekno	2014	France	RAGT 2n	stb15 (susc)
RGT Texaco	2014	France	RAGT 2n	stb15 (susc)
RGT Venezio	2013	France	RAGT 2n	stb15 (susc)
Rimbaud	2009	France	SECOBRA	Stb15 (res)
Robigus	2002	United Kingdom	CPB TWYFORD	ND
Ronsard	2011	France	SCHWARTZE	Stb15 (res)
Rosario	2003	France	SECOBRA	ND
Royssac	2002	France	SERASEM	stb15 (susc)
Rubisko	2011	France	RAGT 2n	stb15 (susc)
Rustic	2005	Belgium	MOMONT	Stb15 (res)
Saint Ex	2010	France	SECOBRA	stb15 (susc)
Samurai	2004	France	LEUTEWITZ	stb15 (susc)
Sankara	2003	France	MONSANTO	stb15 (susc)
Scenario	2010	France	RAGT 2n	stb15 (susc)
Scor	2008	France	UNISIGMA	Stb15 (res)
Sebasto	2007	France	SERASEM	stb15 (susc)
Selekt	2006	France	MOMONT	ND
Seyrac	2005	France	SERASEM	stb15 (susc)
Sherlock	2014	France	SECOBRA	ND
Sirtaki	2007	Italy	MOMONT	stb15 (susc)
Skerzzo	2011	France	INRA/AGRIOBTENTIONS	ND
Sobbel	2008	France	CAUSSADE	stb15 (susc)
Sofolk Cs	2014	France	CAUSSADE	ND
Sogood	2005	France	SOGROUP	stb15 (susc)
Soissons	1987	France	DESPREZ	stb15 (susc)
Sokal	2011	France	CAUSSADE	stb15 (susc)
Soledad	2008	Italy	CAUSSADE	stb15 (susc)
Solehio	2008	France	MOMONT	Stb15 (res)
Sollario	2007	France	SOGROUP	ND
Solution	2007	France	SOGROUP	ND
Sophytra	2007	France	NICKERSON	stb15 (susc)
Sorrial	2008	France	CAUSSADE	stb15 (susc)
Sothys Cs	2014	France	CAUSSADE	stb15 (susc)
Sponsor	1994	France	UNISIGMA	ND
Sweet	2010	France	MOMONT	Stb15 (res)
Swinggy	2008	France	SW SEED	stb15 (susc)
SY Alteo	2010	France	BENOIST	Stb15 (res)
SY Epson	2011	United Kingdom	BENOIST	ND
SY Mattis	2010	France	BENOIST	stb15 (susc)
SY Moisson	2011	France	BENOIST	stb15 (susc)
SY Tolbiac	2011	France	BENOIST	ND
Syllon	2013	France	SYNGENTA	stb15 (susc)
Tapidor	2001	France	G.A.E.	stb15 (susc)
Tigre	1996	Portugal	INRA/AGRIOBTENTIONS	ND
Timing	2009	France	SAATEN UNION	Stb15 (res)
Toisondor	2003	France	G.A.E.	Stb15 (res)
Trapez	2009	France	BREUN	Stb15 (res)
Tremie	1992	France	SERASEM	Stb15 (res)
Triomph	2014	France	SYNGENTA	stb15 (susc)
Tulip	2010	France	WIERSUM	stb15 (susc)
Uski	2008	France	MOMONT	stb15 (susc)
Valodor	2007	France	G.A.E.	ND
Viscount	2007	United Kingdom	CPB TWYFORD	Stb15 (res)
Warrior	2009	United Kingdom	RAGT 2n	stb15 (susc)
Xi19	2001	United Kingdom	ADVANTA	stb15 (susc)
ND = no amplification
Stb15 (res) = resistant allele, stb15 (susc) = susceptible allele
No. Stb15		82
No. stb15		152
Total		234
Percentage with Stb15		35.0427

## Sheet: SuppTable16
Supplementary Table 16: Genomes used for comparative analyses.
Species name	Accession / assembly name	Repository / resource used	Data Source	Project / resource name	Link to repository
Aegilops bicornis		National Genomics Data Centre	National Genomics Data Centre	PRJCA007359	https://ngdc.cncb.ac.cn/search/?dbId=gwh&q=PRJCA007359&page=1
Aegilops longissima		National Genomics Data Centre	National Genomics Data Centre	PRJCA007359	https://ngdc.cncb.ac.cn/search/?dbId=gwh&q=PRJCA007359&page=1
Aegilops speltoides		National Genomics Data Centre	National Genomics Data Centre	PRJCA007359	https://ngdc.cncb.ac.cn/search/?dbId=gwh&q=PRJCA007359&page=1
Aegilops sharonensis		National Genomics Data Centre	National Genomics Data Centre	PRJCA007359	https://ngdc.cncb.ac.cn/search/?dbId=gwh&q=PRJCA007359&page=1
Aegilops searsii		National Genomics Data Centre	National Genomics Data Centre	PRJCA007359	https://ngdc.cncb.ac.cn/search/?dbId=gwh&q=PRJCA007359&page=1
Aegilops tauschii	AL8/78, Aet_v4.0	Ensembl Plants
Amborella trichopoda	AMTR1.0	Ensembl Plants	Amborella Genome Sequencing Project		http://amborella.huck.psu.edu/
Arabidopsis thaliana	TAIR10	Ensembl Plants	The Arabidopsis Information Resource		https://www.araport.org/
Asparagus officinalis	Aspof.V1	Ensembl Plants	University of Georgia	GCA_001876935	https://www.ebi.ac.uk/ena/browser/view/GCA_001876935
Avena isularis	BYU209	Plant Genomics and Phenomics Research Data Repository	Plant Genomics and Phenomics Research Data Repository	https://doi.org/10.5447/ipk/2022/2	https://doi.org/10.5447/ipk/2022/2
Aven longiglumis	CN58138	Plant Genomics and Phenomics Research Data Repository	Plant Genomics and Phenomics Research Data Repository	https://doi.org/10.5447/ipk/2022/2	https://doi.org/10.5447/ipk/2022/2
Brachypodium distachyon	v3.0	Ensembl Plants	Joint Genome Institute	GCA_000005505.4	https://www.ebi.ac.uk/ena/browser/view/GCA_000005505.4
Chara braunii	Cbr_1.0	Ensembl Plants	Kanazawa University	GCA_003427395	https://www.ebi.ac.uk/ena/browser/view/GCA_003427395
Chlamydomonas reinhardtii	v5.5	Ensembl Plants		GCA_000002595.3	https://www.ebi.ac.uk/ena/browser/view/GCA_000002595.3
Eragrostis curvula	CERZOS_E.curvula1.0	Ensembl Plants	CERZOS-CONICET	GCA_007726485	https://www.ebi.ac.uk/ena/browser/view/GCA_007726485
Ginkgo bilboa	TM301S	Gigadb	Gigadb	SAMN11919598	http://gigadb.org/dataset/100613
Hordeum vulgare	MorexV3	Ensembl Plants	Leibniz Institute of Plant Genetics and Crop Plant Research	GCF_904849725.1	https://www.ncbi.nlm.nih.gov/datasets/genome/GCF_904849725.1/
Magnolia biondii		DRYAD	DRYAD	https://doi.org/10.5061/dryad.s4mw6m947	https://datadryad.org/stash/dataset/doi:10.5061/dryad.s4mw6m947
Medicago truncatula	MedtrA17_4.0	Ensembl Plants		GCA_000219495.2	https://www.ebi.ac.uk/ena/browser/view/GCA_000219495.2
Musa acuminata	v2	Ensembl Plants	Genoscope/IG/CEA	GCA_904845865.1	https://www.ebi.ac.uk/ena/browser/view/GCA_904845865.1
Oryza sativa Indica	ASM465v1	Ensembl Plants	Beijing Genomics Institute	GCA_000004655.2	https://www.ebi.ac.uk/ena/browser/view/GCA_000004655.2
Oryza sativa Japonica	IRGSP-1.0	Ensembl Plants	IRGSP	GCA_001433935.1	https://www.ebi.ac.uk/ena/browser/view/GCA_001433935.1
Physcomitrium patens	Phypa_V3	Ensembl Plants	Joint Genome Institute	GCA_000002425.2	https://www.ebi.ac.uk/ena/browser/view/GCA_000002425.2
Setaria italica	v2.0	Ensembl Plants	Joint Genome Institute	GCA_000263155.2	https://www.ebi.ac.uk/ena/browser/view/GCA_000263155.2
Triticum aestivum cv. Chinese Spring	IWGSC RefSeq v1.0	Ensembl Plants	International Wheat Genome Sequencing Consortium (IWGSC)	GCA_900519105.1	https://www.ebi.ac.uk/ena/browser/view/GCA_900519105.1
Triticum aestivum cv. ArinaLrFor		10+ genomes Galaxy server and pre-publication access to annotations from Anthony Hall and Manuel Spannagl			https://galaxy-web.ipk-gatersleben.de/
Triticum dicoccoides	WEWSeq_v1.0	Ensembl Plants	WEWseq consortium	GCA_002162155.1	https://www.ebi.ac.uk/ena/browser/view/GCA_002162155.1
Triticum monococcum		Oregon State University Library	Oregon State University Library	NA	http://hdl.handle.net/1957/47475
Triticum monococcum ssp. aegilopoides		Oregon State University Library	Oregon State University Library	NA	http://hdl.handle.net/1957/47475
Triticum turgidum	Svevo.v1	Ensembl Plants	National Research Council, Italy	GCA_900231445.1	https://www.ebi.ac.uk/ena/browser/view/GCA_900231445.1
Triticum urartu	Tu2.0	Ensembl Plants	Institute of Genetics and Developmental Biology (IGDB), Chinese Academy of Sciences	GCA_003073215.1	https://www.ebi.ac.uk/ena/browser/view/GCA_003073215.1
Zea mays	Zm-B73-REFERENCE-NAM-5.0	Ensembl Plants	nam-genomes	GCA_902167145.1	https://www.ebi.ac.uk/ena/browser/view/GCA_902167145.1
Species name	Publication DOI			Reference
Aegilops bicornis	https://doi.org/10.1016/j.molp.2021.12.019			Lin-Feng Li, Zhi-Bin Zhang, Zhen-Hui Wang, Ning Li, Yan Sha, Xin-Feng Wang, Ning Ding, Yang Li, Jing Zhao, Ying Wu, Lei Gong, Fabrizio Mafessoni, Avraham A. Levy, Bao Liu, Genome sequences of five Sitopsis species of Aegilops and the origin of polyploid wheat B subgenome, Molecular Plant, Volume 15, Issue 3,, 2022, Pages 488-503, ISSN 1674-2052
Aegilops longissima	https://doi.org/10.1016/j.molp.2021.12.019			Lin-Feng Li et al. 2022, op. cit.
Aegilops speltoides	https://doi.org/10.1016/j.molp.2021.12.019			Lin-Feng Li et al. 2022, op. cit.
Aegilops sharonensis	https://doi.org/10.1016/j.molp.2021.12.019			Lin-Feng Li et al. 2022, op. cit.
Aegilops searsii	https://doi.org/10.1016/j.molp.2021.12.019			Lin-Feng Li et al. 2022, op. cit.
Aegilops tauschii
Amborella trichopoda
Arabidopsis thaliana
Asparagus officinalis
Avena isularis	https://doi.org/10.1038/s41586-022-04732-y			Kamal, N., Tsardakas Renhuldt, N., Bentzer, J. et al. The mosaic oat genome gives insights into a uniquely healthy cereal crop. Nature 606, 113–119 (2022).
Aven longiglumis	https://doi.org/10.1038/s41586-022-04732-y			Kamal et al. 2022, op. cit.
Brachypodium distachyon
Chara braunii
Chlamydomonas reinhardtii
Eragrostis curvula
Ginkgo bilboa	http://dx.doi.org/10.5524/100613			Guan R; Zhao Y; Zhang H; Fan G; Liu X; Zhou W; Shi C; Wang J; Liu W; Liang X; Fu Y; Ma K; Zhao L; Zhang F; Lu Z; Lee SM; Xu X; Wang J; Yang H; Fu C; Ge S; Chen W (2019): Updated genome assembly of Ginkgo biloba GigaScience Database.
Hordeum vulgare
Magnolia biondii	https://doi.org/10.1038/s41438-021-00471-9			Dong, S., Liu, M., Liu, Y. et al. The genome of Magnolia biondii Pamp. provides insights into the evolution of Magnoliales and biosynthesis of terpenoids. Hortic Res 8, 38 (2021).
Medicago truncatula
Musa acuminata
Oryza sativa Indica
Oryza sativa Japonica
Physcomitrium patens
Setaria italica
Triticum aestivum cv. Chinese Spring
Triticum aestivum cv. ArinaLrFor
Triticum dicoccoides
Triticum monococcum	https://doi.org/10.1371/journal.pone.0096855			Fox SE, Geniza M, Hanumappa M, Naithani S, Sullivan C, et al. (2014) De Novo Transcriptome Assembly and Analyses of Gene Expression during Photomorphogenesis in Diploid Wheat Triticum monococcum." PLoS ONE 9(5): e96855.
Triticum monococcum ssp. aegilopoides	https://doi.org/10.1371/journal.pone.0096855			Fox et al. 2014, op. cit.
Triticum turgidum
Triticum urartu
Zea mays

## Sheet: SuppTable17
Supplementary Table 17: Protein and gene IDs of Stb15 homologs in Fig. 3c.
Sequence	Clade	Species	Chrm	Protein	Gene
1	Inner	Eragrostis curvula	4	TVU41129	EJB05_14624
2	Inner	Zea mays	3	Zm00001eb119590_P002	Zm00001eb119590
3	Inner	Eragrostis curvula	Un	TVU22946	EJB05_32668
4	Inner	Aegilops speltoides	6	GWHPBFXR026637.1	EVM0001972
5	Inner	Hordeum vulgare	6H	HORVU.MOREX.r3.6HG0550890.1.CDS1	HORVU.MOREX.r3.6HG0550890
6	Inner	Triticum aestivum cv. Chinese Spring	6B	TraesCS6B01G147700-900LC	TraesCS6B01G147700-900LC
7	Inner	Aegilops longissima	6	GWHPBFXT027411.1	EVM0056324
8	Inner	Triticum aestivum cv. ArinaLrFor	6A	TraesARIUn03G04588580	TraesARIUn03G04588580
9	Inner	Triticum turgidum	6A	TRITD6Av1G020010.1	TRITD6Av1G020010
10	Inner	Triticum aestivum cv. Chinese Spring	6A	TraesCS6A02G078700.1	TraesCS6A02G078700
11	Inner	Triticum dicoccoides	6B	TRIDC6BG014550.1	TRIDC6BG014550
12	Inner	Aegilops searsii	6	GWHPBFXU027107.1	EVM0060097
13	Inner	Triticum aestivum cv. ArinaLrFor	6A	TraesARI6A03G03215890	TraesARI6A03G03215890
14	Inner	Aegilops bicornis	6	GWHPBFXS028039.1	EVM0010105
15	Inner	Triticum aestivum cv. Chinese Spring	6D	TraesCS6D02G072300.1.cds1	TraesCS6D02G072300
16	Broader	Triticum dicoccoides	3B	TRIDC3BG024950.1	TRIDC3BG024950
17	Broader	Aegilops tauschii	3D	AET3Gv20333600.1	AET3Gv20333600
18	Broader	Brachypodium distachyon	2	KQK03355	BRADI_2g07310v3
19	Broader	Aegilops speltoides	3	GWHPBFXR010645.1	EVM0011077
20	Broader	Hordeum vulgare	3H	HORVU.MOREX.r3.3HG0219000.1.CDS1	HORVU.MOREX.r3.3HG0219000
21	Broader	Triticum aestivum cv. Chinese Spring	3A	TraesCS3A02G003600.1.cds1	TraesCS3A02G003600
22	Broader	Triticum turgidum	3A	TRITD3Av1G004980.2	TRITD3Av1G004980
23	Broader	Triticum turgidum	3B	TRITD3Bv1G262780.1	TRITD3Bv1G262780
24	Broader	Triticum aestivum cv. Chinese Spring	7A	TraesCS7A02G126100.1	TraesCS7A02G126100
25	Broader	Aegilops longissima	7	GWHPBFXT032214.1	EVM0059342
26	Broader	Aegilops sharonensis	7	GWHPBFXV031737.1	EVM0029988
27	Broader	Triticum aestivum cv. Chinese Spring	7D	TraesCS7D02G123700.1	TraesCS7D02G123700
28	Broader	Triticum aestivum cv. ArinaLrFor	7D	TraesARI7D03G04387330	TraesARI7D03G04387330
29	Broader	Triticum dicoccoides	5B	TRIDC5BG081740.1	TRIDC5BG081740
30	Broader	Triticum aestivum cv. ArinaLrFor	7B	TraesARI7B03G04339780	TraesARI7B03G04339780
31	Broader	Aegilops speltoides	5	GWHPBFXR025423.1	EVM0057076
32	Broader	Triticum urartu	Un	TuG1812S0002214700.01.T01	TuG1812S0002214700
33	Broader	Triticum dicoccoides	4A	TRIDC4AG049360.1	TRIDC4AG049360
34	Broader	Triticum aestivum cv. Chinese Spring	7A	TraesCS7A02G028400.1	TraesCS7A02G028400
35	Broader	Triticum aestivum cv. ArinaLrFor	4A	TraesARI4A03G02194150	TraesARI4A03G02194150
36	Broader	Triticum turgidum	5B	TRITD5Bv1G249000.4	TRITD5Bv1G249000
37	Broader	Triticum turgidum	4A	TRITD4Av1G211320.1	TRITD4Av1G211320
38	Broader	Triticum urartu	4	TuG1812G0400003922.01.T01.cds316403	TuG1812G0400003922
39	Broader	Triticum turgidum	3A	TRITD3Av1G004980.1	TRITD3Av1G004980
40	Broader	Triticum aestivum cv. Chinese Spring	4A	TraesCS4A02G325900.1	TraesCS4A02G325900
41	Broader	Triticum dicoccoides	7A	TRIDC7AG002620.1	TRIDC7AG002620
42	Broader	Avena longiglumis	1A	AVLON.00030b.r1.1AG0085450.1	AVLON.00030b.r1.1AG0085450
43	Broader	Avena insularis	5D	AVINS.00020b.r1.5DG0681030.1	AVINS.00020b.r1.5DG0681030
44	Broader	Avena longiglumis	3A	AVLON.00030b.r1.3AG0184290.1	AVLON.00030b.r1.3AG0184290
45	Broader	Avena insularis	1C	AVINS.00020b.r1.1CG0070340.1	AVINS.00020b.r1.1CG0070340
46	Broader	Avena longiglumis	3A	AVLON.00030b.r1.3AG0194960.2	AVLON.00030b.r1.3AG0194960
47	Broader	Avena insularis	1C	AVINS.00020b.r1.1CG0069780.1	AVINS.00020b.r1.1CG0069780
48	Broader	Avena longiglumis	3A	AVLON.00030b.r1.3AG0194290.1	AVLON.00030b.r1.3AG0194290
